# Supplementary material for: Comparison of Common and Disease-Specific Post-translational Modifications of Pathological Tau Associated With a Wide Range of Tauopathies
Source: Front Neurosci. 2020 Nov 4;14:581936. doi: 10.3389/fnins.2020.581936 (PMC7672045; doi:10.3389/fnins.2020.581936)
Supplement: Supplementary file 3 [file Table_1.xlsx]

## Sheet: AD1
AD1
Query	Observed	Mr(expt)	Mr(calc)	ppm	Score	Expect	Peptide
11272	422.269	842.523	842.523	0.27	26	0.0026	K.VQIIdNKK.L + Deamidated (NQ)
11703	431.238	860.461	860.46	0.33	35	0.00033	K.IGSTENLK.H
11724	431.73	861.445	861.444	0.55	61	7.6e-07	K.IGSTEdNLK.H + Deamidated (NQ)
13260	471.221	940.427	940.427	0.27	59	1.1e-06	K.IGpSTENLK.H + Phospho (ST)
13261	471.221	940.427	940.427	0.4	43	4.9e-05	K.IGSpTENLK.H + Phospho (ST)
13281	471.713	941.411	941.411	0.22	38	0.00016	K.IGSpTEdNLK.H + Deamidated (NQ); Phospho (ST)
13282	471.713	941.411	941.411	0.28	50	1e-05	K.IGpSTEdNLK.H + Deamidated (NQ); Phospho (ST)
14425	498.753	995.492	995.492	0.037	30	0.00095	K.TPPSSGEPPK.S
14601	502.275	1002.53	1002.53	0.39	63	5.6e-07	K.LDLSNVQSK.C
14604	1003.54	1002.54	1002.53	0.7	45	3.1e-05	K.LDLSNVQSK.C
14616	502.767	1003.52	1003.52	0.018	47	2e-05	K.LDLSdNVQSK.C + Deamidated (NQ)
15344	523.792	1045.57	1045.57	0.039	48	1.7e-05	K.VAVVRpTPPK.S + Phospho (ST)
15815	533.798	1065.58	1065.58	0.25	46	2.4e-05	R.TPSLPTPPTR.E
15909	538.737	1075.46	1075.46	0.48	19	0.013	K.pTPPSSGEPPK.S + Phospho (ST)
16097	542.258	1082.5	1082.5	-0.39	25	0.0032	K.LDLSNVQpSK.C + Phospho (ST)
16111	542.75	1083.49	1083.48	0.18	44	4.1e-05	K.LDLSdNVQpSK.C + Deamidated (NQ); Phospho (ST)
16502	551.28	1100.55	1100.55	0.24	57	1.9e-06	K.SPVVSGDTSPR.H
17221	566.786	1131.56	1131.56	1.92	16	0.024	K.TDHGAEIVYK.S
17576	573.782	1145.55	1145.55	0.65	36	0.00026	R.TPSLPpTPPTR.E + Phospho (ST)
18394	591.263	1180.51	1180.51	-0.52	47	1.9e-05	K.SPVVSGDTpSPR.H + Phospho (ST)
18508	397.551	1189.63	1189.63	0.0067	17	0.019	K.SuKIGSTENLK.H + GlyGly (K)
19285	613.765	1225.52	1225.51	1.48	21	0.0078	R.TPpSLPpTPPTR.E + 2 Phospho (ST)
19972	631.247	1260.48	1260.48	0.95	28	0.0017	K.SPVVpSGDTpSPR.H + 2 Phospho (ST)
20993	437.244	1308.71	1308.71	0.054	38	0.00016	R.LQTAPVPMPDLK.N
21008	655.363	1308.71	1308.71	0.84	62	6.2e-07	R.LQTAPVPMPDLK.N
21028	1309.72	1308.72	1308.71	4.54	58	1.6e-06	R.LQTAPVPMPDLK.N
21047	655.856	1309.7	1309.7	1.4	14	0.038	R.LdQTAPVPMPDLK.N + Deamidated (NQ)
21464	663.361	1324.71	1324.71	0.44	55	3.1e-06	R.LQTAPVPoMPDLK.N + Oxidation (M)
22639	694.91	1387.81	1387.81	-1.16	59	1.3e-06	K.VQIVYKPVDLSK.V
22647	463.61	1387.81	1387.81	1.31	51	7.7e-06	K.VQIVYKPVDLSK.V
22744	697.321	1392.63	1392.63	0.39	43	4.8e-05	R.SGYSSPGSPGTPGSR.S
24139	490.557	1468.65	1468.65	0.37	31	0.0019	R.pSRTPSLPpTPPTR.E + 2 Phospho (ST)
24142	735.332	1468.65	1468.65	1.02	23	0.013	R.SRpTPSLPpTPPTR.E + 2 Phospho (ST)
24240	737.304	1472.59	1472.59	0.37	43	5.5e-05	R.SGYSSPGpSPGTPGSR.S + Phospho (ST)
24241	737.305	1472.59	1472.59	0.87	64	4.2e-07	R.SGYSpSPGSPGTPGSR.S + Phospho (ST)
24513	497.608	1489.8	1489.8	0.4	25	0.003	K.HQPGGGuKVQIIdNK.K + Deamidated (NQ); GlyGly (K)
24518	497.887	1490.64	1490.64	0.25	29	0.0014	K.TPPSSGEPPKpSGDR.S + Phospho (ST)
24520	746.328	1490.64	1490.64	0.49	20	0.014	K.TPPSSGEPPKpSGDR.S + Phospho (ST)
24685	750.373	1498.73	1498.73	2.07	31	0.00082	K.dNVKpSKIGSTEdNLK.H + 2 Deamidated (NQ); Phospho (ST)
24695	500.92	1499.74	1499.74	-0.2	29	0.0017	R.TPSLPpTPPTREPK.K + Phospho (ST)
25040	381.701	1522.77	1522.77	-0.3	28	0.0016	K.IGSTENLKHdQPGGGK.V + Deamidated (NQ)
25044	381.701	1522.77	1522.77	0.039	20	0.0097	K.IGSTEdNLKHQPGGGK.V + Deamidated (NQ)
25661	777.425	1552.83	1552.83	4.27	24	0.0037	K.SRLdQTAPVPMPDLK.N + Deamidated (NQ)
26015	789.916	1577.82	1577.82	0.83	69	1.3e-07	K.IGSLDNITHVPGGGNK.K
26018	526.947	1577.82	1577.82	1.25	59	1.3e-06	K.IGSLDNITHVPGGGNK.K
26037	527.275	1578.8	1578.8	2.06	30	0.0019	K.IGSLDdNITHVPGGGNK.K + Deamidated (NQ)
26436	535.254	1602.74	1602.74	0.33	27	0.002	K.IGSpTEdNLKHQPGGGK.V + Deamidated (NQ); Phospho (ST)
26446	535.29	1602.85	1602.85	-0.025	68	1.7e-07	K.VAVVRpTPPKSPSSAK.S + Phospho (ST)
26451	401.72	1602.85	1602.85	0.23	17	0.019	K.VAVVRpTPPKSPSSAK.S + Phospho (ST)
26454	802.433	1602.85	1602.85	0.93	16	0.024	K.VAVVRpTPPKSPSSAK.S + Phospho (ST)
26945	409.966	1635.83	1635.83	0.065	18	0.015	K.IGSTENLuKHQPGGGK.V + GlyGly (K)
26983	410.212	1636.82	1636.82	0.94	33	0.00073	K.IGSTEdNLuKHQPGGGK.V + Deamidated (NQ); GlyGly (K)
27253	825.965	1649.91	1649.92	-1.55	36	0.00028	R.LQTAPVPMPDLKNVK.S
27269	551.308	1650.9	1650.9	0.5	60	1e-06	R.LQTAPVPMPDLKdNVK.S + Deamidated (NQ)
27569	556.606	1666.8	1666.8	0.58	40	0.00024	K.TPPAPKpTPPSSGEPPK.S + Phospho (ST)
27583	834.409	1666.8	1666.8	3.51	38	0.00041	K.TPPAPKpTPPSSGEPPK.S + Phospho (ST)
27591	556.64	1666.9	1666.9	0.55	25	0.0028	R.LQTAPVPoMPDLKdNVK.S + Oxidation (M); Deamidated (NQ)
27868	561.946	1682.82	1682.82	-0.0077	46	4.4e-05	K.VAVVRTPPKSPpSpSAK.S + 2 Phospho (ST)
27874	561.946	1682.82	1682.82	0.21	17	0.024	K.VAVVRTPPKpSPSpSAK.S + 2 Phospho (ST)
27880	561.946	1682.82	1682.82	0.54	37	0.00031	K.VAVVRpTPPKSPSpSAK.S + 2 Phospho (ST)
27881	561.946	1682.82	1682.82	0.54	40	0.0002	K.VAVVRpTPPKpSPSSAK.S + 2 Phospho (ST)
27884	842.416	1682.82	1682.82	0.66	46	4.6e-05	K.VAVVRpTPPKpSPSSAK.S + 2 Phospho (ST)
28326	569.645	1705.91	1705.91	0.58	33	0.00055	K.IGSLDNITHVPGGGNKK.I
28327	427.485	1705.91	1705.91	0.68	28	0.0018	K.IGSLDNITHVPGGGNKK.I
28354	427.731	1706.9	1706.9	0.91	45	7.1e-05	K.IGSLDNITHVPGGGdNKK.I + Deamidated (NQ)
28505	572.941	1715.8	1715.8	1.22	18	0.037	K.IGSpTENLuKHQPGGGK.V + GlyGly (K); Phospho (ST)
28529	573.268	1716.78	1716.78	-1.33	20	0.014	K.IGSpTENLuKHdQPGGGK.V + Deamidated (NQ); GlyGly (K); Phospho (ST)
28538	573.305	1716.89	1716.89	0.14	18	0.023	K.VAVVRpTPPuKSPSSAK.S + GlyGly (K); Phospho (ST)
29036	583.262	1746.76	1746.76	0.26	28	0.0053	K.TPPAPKpTPPSpSGEPPK.S + 2 Phospho (ST)
29303	588.601	1762.78	1762.78	0.13	36	0.0009	K.VAVVRTPPKpSPpSpSAK.S + 3 Phospho (ST)
29306	588.601	1762.78	1762.78	0.33	19	0.044	K.VAVVRpTPPKSPpSpSAK.S + 3 Phospho (ST)
29311	882.399	1762.78	1762.78	0.61	16	0.086	K.VAVVRpTPPKpSPSpSAK.S + 3 Phospho (ST)
29368	588.994	1763.96	1763.96	0.23	40	0.0001	R.LQTAPVPMPDLuKNVK.S + GlyGly (K)
29371	588.995	1763.96	1763.96	1.16	31	0.00076	R.LQTAPVPMPDLuKNVK.S + GlyGly (K)
29397	589.327	1764.96	1764.94	9.25	28	0.003	R.LQTAPVPMPDLuKdNVK.S + Deamidated (NQ); GlyGly (K)
29853	599.961	1796.86	1796.86	0.46	22	0.018	K.VAVVRpTPPuKSPSpSAK.S + GlyGly (K); 2 Phospho (ST)
30287	608.621	1822.84	1822.84	1.32	21	0.018	R.SRTPpSLPpTPPTREPK.K + 2 Phospho (ST)
30288	608.621	1822.84	1822.84	1.42	15	0.071	R.pSRTPSLPpTPPTREPK.K + 2 Phospho (ST)
31712	480.28	1917.09	1917.09	-0.86	24	0.0039	K.VQIVYuKPVDLSKVTSK.C + GlyGly (K)
32272	977.986	1953.96	1953.95	2.23	92	1.3e-09	K.STPTAEDVTAPLVDEGAPGK.Q
32375	491.014	1960.03	1960.03	0.16	16	0.025	K.VAVVRpTPPuKSPSSAKSR.L + GlyGly (K); Phospho (ST)
32606	990.548	1979.08	1979.08	-0.78	19	0.02	K.HVPGGGSVQIVYKPVDLSK.V
32610	495.779	1979.09	1979.08	0.88	43	7.6e-05	K.HVPGGGSVQIVYKPVDLSK.V
32614	660.703	1979.09	1979.08	1.97	59	1.8e-06	K.HVPGGGSVQIVYKPVDLSK.V
33211	679.627	2035.86	2035.86	0.5	49	6.8e-05	R.QEFEVMEDHAGTYGLGDR.K + Gln->pyro-Glu (N-term Q)
33219	1018.94	2035.86	2035.86	1.53	108	7.7e-11	R.QEFEVMEDHAGTYGLGDR.K + Gln->pyro-Glu (N-term Q)
33410	1026.93	2051.85	2051.85	-0.83	70	4.8e-07	R.QEFEVoMEDHAGTYGLGDR.K + Oxidation (M); Gln->pyro-Glu (N-term Q)
33427	685.303	2052.89	2052.88	0.71	66	4.6e-07	R.QEFEVMEDHAGTYGLGDR.K
33431	1027.45	2052.89	2052.88	1.49	90	2e-09	R.QEFEVMEDHAGTYGLGDR.K
33611	690.634	2068.88	2068.88	0.39	58	5.9e-06	R.QEFEVoMEDHAGTYGLGDR.K + Oxidation (M)
33895	698.717	2093.13	2093.13	0.5	19	0.022	K.HVPGGGSVQIVYuKPVDLSK.V + GlyGly (K)
34890	721.656	2161.95	2161.94	0.74	58	7.7e-06	K.TPPAPKpTPPSSGEPPKpSGDR.S + 2 Phospho (ST)
34907	722.325	2163.95	2163.95	0.38	54	1e-05	R.QEFEVMEDHAGTYGLGDRK.D + Gln->pyro-Glu (N-term Q)
34922	722.64	2164.9	2164.9	0.58	72	1.8e-07	K.DQGGYTMHQDQEGDTDAGLK.E
35147	546.252	2180.98	2180.98	0.23	47	6.3e-05	R.QEFEVMEDHAGTYGLGDRK.D
35149	728.001	2180.98	2180.98	0.66	24	0.012	R.dQEFEVMEDHAGTYGLGDRK.D
35163	546.503	2181.98	2181.96	8.68	23	0.011	R.dQEFEVMEDHAGTYGLGDRK.D + Deamidated (NQ)
35800	748.311	2241.91	2241.91	0.32	17	0.055	K.pTPPAPKTPPSSpGEPPKpSGDR.S + 3 Phospho (ST)
36288	765.338	2292.99	2292.99	-0.34	21	0.026	R.KDQGGYTMHQDQEGDTDAGLK.E
36291	574.256	2292.99	2292.99	1.04	64	1.5e-06	R.KDQGGYTMHQDQEGDTDAGLK.E
36297	574.502	2293.98	2293.98	1.94	41	0.00019	R.KDdQGGYTMHdQDQEGDTDAGLK.E + Deamidated (NQ)
36306	765.694	2294.06	2294.06	0.82	39	0.00045	K.TDHGAEIVYKpSPVVSGDTSPR.H + Phospho (ST)
36307	574.523	2294.06	2294.06	1.19	15	0.093	K.pTDHGAEIVYKSPVVSGDTSPR.H + Phospho (ST)
36422	578.252	2308.98	2308.99	-2.9	15	0.22	R.KDQGGYTMoHQDQEGDTDAGLK.E + Oxidation (HW)
36899	792.349	2374.03	2374.02	0.89	50	3.6e-05	K.TDHGAEIVYKpSPVVSGDTpSPR.H + 2 Phospho (ST)
36902	792.35	2374.03	2374.02	1.43	62	2.6e-06	K.TDHGAEIVYKSPVVSGDTSPR.H + 2 Phospho (ST)
37024	1196.02	2390.03	2390.02	0.93	77	6.3e-08	K.ESPLQTPTEDGSEEPGSETSDAK.S
37025	797.683	2390.03	2390.02	1.17	79	4.3e-08	K.ESPLQTPTEDGSEEPGSETSDAK.S
37479	819.003	2453.99	2453.99	-1.06	33	0.0011	K.TDHGAEIVYKpSPVVpSGDTpSPR.H + 3 Phospho (ST)
37914	843.435	2527.28	2527.27	6.53	19	0.033	K.AKTDHGAEIVYuKSPVVSGDTSPR.H + GlyGly (K)
38474	656.611	2622.42	2622.41	1.06	16	0.028	K.HVPGGGSVQIVYuKPVDLSuKVTSK.C + 2 GlyGly (K)
41570	1081.88	3242.6	3242.6	1.93	80	9.6e-08	R.HLSNVSSTGSIDMVDSPQLATLADEVSASLAK.Q
41571	811.661	3242.61	3242.6	5.19	57	4.1e-06	R.HLSNVSSTGSIDMVDSPQLATLADEVSASLAK.Q
41579	1082.2	3243.59	3243.58	1.48	25	0.0056	R.HLSNVSSTGSIDMVDSPdQLATLADEVSASLAK.Q + Deamidated (NQ)
41645	1087.2	3258.59	3258.59	-0.53	34	0.00074	R.oHLSNVSSTGSIDMVDSPQLATLADEVSASLAK.Q + Oxidation (HW)
41862	1108.53	3322.58	3322.56	4.82	116	3.2e-11	R.HLSNVSSTGSIDMVDpSPQLATLADEVSASLAK.Q + Phospho (ST)
42814	1313.62	3937.83	3937.82	1.49	95	1.9e-09	K.QAAAQPHTEIPEGTTAEEAGIGDTPSLEDEAAGHVTQAR.M + Gln->pyro-Glu (N-term Q)
42815	985.464	3937.83	3937.82	1.63	83	3e-08	K.QAAAQPHTEIPEGTTAEEAGIGDTPSLEDEAAGHVTQAR.M + Gln->pyro-Glu (N-term Q)
42836	989.72	3954.85	3954.85	1.46	86	1.5e-08	K.QAAAQPHTEIPEGTTAEEAGIGDTPSLEDEAAGHVTQAR.M
42842	1319.63	3955.86	3955.83	7.25	30	0.0043	K.QAAAdQPHTEIPEGTTAEEAGIGDTPSLEDEAAGHVTQAR.M + Deamidated (NQ)
42907	1009.71	4034.82	4034.81	2.45	62	3.3e-06	K.QAAAQPHTEIPEGTTAEEAGIGDTPpSLEDEAAGHVTQAR.M + Phospho (ST)
43183	1155.23	4616.88	4616.88	1.61	76	2.5e-07	K.DQGGYTMHQDQEGDTDAGLKEpSPLQTPTEDGSEEPGSETSDAK.S + Phospho (ST)
43186	1155.48	4617.88	4617.86	4.12	47	0.00013	K.DQGGYTMHQDQEGDTDAGLKESPLQTPTEDGSEEPGSETSDAK.S + Deamidated (NQ); Phospho (ST)

## Sheet: AD2
AD2
Query	Observed	Mr(expt)	Mr(calc)	ppm	Score	Expect	Peptide
9594	422.269	842.523	842.523	-0.04	33	0.00056	K.VdQIINKK.L + Deamidated (NQ)
10113	431.238	860.461	860.46	0.33	42	5.7e-05	K.IGSTENLK.H
10163	431.73	861.445	861.444	0.69	65	3.5e-07	K.IGSTEdNLK.H + Deamidated (NQ)
10164	862.452	861.445	861.444	0.97	53	4.6e-06	K.IGSTEdNLK.H + Deamidated (NQ)
12065	471.221	940.427	940.427	0.49	25	0.0032	K.IGSpTENLK.H + Phospho (ST)
12066	941.435	940.428	940.427	1.01	34	0.00043	K.IGpSTENLK.H + Phospho (ST)
12067	471.221	940.428	940.427	1.12	70	1.1e-07	K.IGpSTENLK.H + Phospho (ST)
12082	471.712	941.41	941.411	-0.44	34	0.0004	K.IGSpTEdNLK.H + Deamidated (NQ); Phospho (ST)
12084	471.713	941.411	941.411	0.22	56	2.3e-06	K.IGpSTEdNLK.H + Deamidated (NQ); Phospho (ST)
12086	942.418	941.411	941.411	0.23	15	0.029	K.IGSpTEdNLK.H + Deamidated (NQ); Phospho (ST)
12088	942.419	941.412	941.411	1.14	49	1.3e-05	K.IGpSTEdNLK.H + Deamidated (NQ); Phospho (ST)
13390	498.754	995.493	995.492	0.22	53	5.5e-06	K.TPPSSGEPPK.S
13601	502.275	1002.53	1002.53	0.33	54	4.5e-06	K.LDLSNVQSK.C
13603	1003.54	1002.54	1002.53	0.58	52	6.3e-06	K.LDLSNVQSK.C
13626	1004.52	1003.51	1003.52	-5.98	30	0.001	K.LDLSdNVQSK.C + Deamidated (NQ)
13633	502.766	1003.52	1003.52	-0.4	51	7.4e-06	K.LDLdSNVQSK.C + Deamidated (NQ)
13653	503.258	1004.5	1004.5	-0.35	39	0.00013	K.LDLSdNVdQSK.C + 2 Deamidated (NQ)
14548	523.792	1045.57	1045.57	0.52	52	6.2e-06	K.VAVVRpTPPK.S + Phospho (ST)
15037	533.798	1065.58	1065.58	0.59	44	3.7e-05	R.TPSLPTPPTR.E
15225	538.737	1075.46	1075.46	0.48	22	0.0067	K.pTPPSSGEPPK.S + Phospho (ST)
15930	551.281	1100.55	1100.55	0.35	63	4.8e-07	K.SPVVSGDTSPR.H
16716	566.323	1130.63	1130.63	2.03	24	0.0037	K.KLDLSNVQSK.C
16732	566.785	1131.56	1131.56	0.19	36	0.00028	K.TDHGAEIVYK.S
16739	1132.57	1131.56	1131.56	2.52	52	6.3e-06	K.TDHGAEIVYK.S
16747	566.815	1131.62	1131.61	1.38	59	1.3e-06	K.KLDLSdNVQSK.C + Deamidated (NQ)
17142	573.782	1145.55	1145.55	0.54	30	0.00096	R.TPSLPpTPPTR.E + Phospho (ST)
17149	573.782	1145.55	1145.55	0.86	23	0.0056	R.TPSLPTPPpTR.E + Phospho (ST)
18115	591.264	1180.51	1180.51	0.41	53	4.8e-06	K.SPVVSGDTpSPR.H + Phospho (ST)
18203	396.225	1185.65	1185.65	2.43	15	0.034	K.IETHaKLTFR.E + Acetyl (K)
18332	596.314	1190.61	1190.61	-0.11	19	0.014	K.SuKIGSTEdNLK.H + Deamidated (NQ); GlyGly (K)
18333	397.879	1190.61	1190.61	0.075	21	0.0081	K.SuKIGSTEdNLK.H + Deamidated (NQ); GlyGly (K)
18661	401.556	1201.65	1201.65	0.33	22	0.0062	K.IEToHaKLTFR.E + Acetyl (K); Oxidation (HW)
18662	601.831	1201.65	1201.65	2.01	20	0.009	K.IEToHaKLTFR.E + Acetyl (K); Oxidation (HW)
19304	613.765	1225.52	1225.51	0.68	20	0.011	R.TPpSLPpTPPTR.E + 2 Phospho (ST)
21310	437.244	1308.71	1308.71	-0.98	33	0.00047	R.LQTAPVPMPDLK.N
21314	655.363	1308.71	1308.71	0.56	62	6.3e-07	R.LQTAPVPMPDLK.N
21318	1309.72	1308.71	1308.71	0.9	60	9.5e-07	R.LQTAPVPMPDLK.N
21744	1325.71	1324.7	1324.71	-0.8	19	0.014	R.LQTAPVPoMPDLK.N + Oxidation (M)
21752	663.361	1324.71	1324.71	0.89	58	1.6e-06	R.LQTAPVPoMPDLK.N + Oxidation (M)
23275	463.61	1387.81	1387.81	0.79	56	2.3e-06	K.VQIVYKPVDLSK.V
23283	694.912	1387.81	1387.81	1.65	61	8.8e-07	K.VQIVYKPVDLSK.V
23408	697.321	1392.63	1392.63	0.75	42	6.9e-05	R.SGYSSPGSPGTPGSR.S
23635	468.281	1401.82	1401.82	-0.81	27	0.0019	K.VQIVYmKPVDLSK.V + Methyl (K)
24085	474.266	1419.78	1419.77	2.54	19	0.012	R.TPSLPTPPTREPK.K
24344	715.917	1429.82	1429.82	1.13	41	8.7e-05	K.VQIVYaKPVDLSK.V + Acetyl (K)
25309	490.557	1468.65	1468.65	-0.0014	22	0.016	R.pSRTPSLPpTPPTR.E + 2 Phospho (ST)
25311	490.557	1468.65	1468.65	0.37	30	0.0024	R.SRpTPSLPpTPPTR.E + 2 Phospho (ST)
25314	735.333	1468.65	1468.65	2.02	20	0.023	R.SRpTPSLPpTPPTR.E + 2 Phospho (ST)
25429	737.304	1472.59	1472.59	-0.054	21	0.008	R.SGYSSPGpSPGTPGSR.S + Phospho (ST)
25811	746.328	1490.64	1490.64	0.73	34	0.00051	K.TPPSSGEPPKpSGDR.S + Phospho (ST)
26016	500.92	1499.74	1499.74	0.48	29	0.0018	R.TPSLPpTPPTREPK.K + Phospho (ST)
26063	751.934	1501.85	1501.85	1.55	32	0.0006	K.VQIVYuKPVDLSK.V + GlyGly (K)
26372	381.701	1522.77	1522.77	0.12	45	3.5e-05	K.IGSTEdNLKHQPGGGK.V + Deamidated (NQ)
26398	508.599	1522.78	1522.77	1.27	32	0.00079	K.IGSTEdNLKHQPGGGK.V + Deamidated (NQ)
27458	789.915	1577.82	1577.82	0.21	74	3.9e-08	K.IGSLDNITHVPGGGNK.K
27472	526.947	1577.82	1577.82	1	63	4.6e-07	K.IGSLDNITHVPGGGNK.K
27514	527.276	1578.81	1578.8	3.91	55	5.7e-06	K.IGSLDdNITHVPGGGNK.K + Deamidated (NQ)
27516	790.411	1578.81	1578.8	4.54	56	4.5e-06	K.IGSLDdNITHVPGGGNK.K + Deamidated (NQ)
27518	790.412	1578.81	1578.8	6.16	32	0.0011	K.IGSLDdNITHVPGGGNK.K + Deamidated (NQ)
27520	527.278	1578.81	1578.8	7.38	65	4.7e-07	K.IGSLDdNITHVPGGGNK.K + Deamidated (NQ)
27873	532.277	1593.81	1593.81	-1.6	54	4.2e-06	K.IGSLDNIToHVPGGGNK.K + Oxidation (HW)
27877	797.916	1593.82	1593.81	3.77	45	3.1e-05	K.IGSLDNIToHVPGGGNK.K + Oxidation (HW)
28037	535.29	1602.85	1602.85	0.087	61	7.2e-07	K.VAVVRpTPPKSPSSAK.S + Phospho (ST)
28041	802.433	1602.85	1602.85	0.85	32	0.0006	K.VAVVRpTPPKSPSSAK.S + Phospho (ST)
28292	405.442	1617.74	1617.75	-6.44	17	0.051	K.IGSpTENLKoHQPGGGK.V + Phospho (ST); Oxidation (HW)
28628	409.966	1635.83	1635.83	0.58	26	0.0026	K.IGSTENLuKHQPGGGK.V + GlyGly (K)
28629	546.285	1635.83	1635.83	1.03	25	0.0053	K.IGSTENLuKHQPGGGK.V + GlyGly (K)
28648	410.212	1636.82	1636.82	0.57	44	5e-05	K.IGSTEdNLuKHQPGGGK.V + Deamidated (NQ); GlyGly (K)
28649	546.613	1636.82	1636.82	0.58	44	5.2e-05	K.IGSTEdNLuKHQPGGGK.V + Deamidated (NQ); GlyGly (K)
28651	410.212	1636.82	1636.82	2.14	14	0.075	K.IGSTENLuKHdQPGGGK.V + Deamidated (NQ); GlyGly (K)
28987	826.458	1650.9	1650.9	0.3	51	7.3e-06	R.LQTAPVPMPDLKdNVK.S + Deamidated (NQ)
28992	551.308	1650.9	1650.9	0.96	46	2.2e-05	R.LQTAPVPMPDLKdNVK.S + Deamidated (NQ)
29121	829.904	1657.79	1657.78	6.89	18	0.024	K.IGSLDNITHVPGGGNK.K + Phospho (ST)
29309	556.313	1665.92	1665.91	2.2	22	0.0067	R.LQTAPVPMPDLKNVK.S + Oxidation (M)
29323	834.406	1666.8	1666.8	0.14	36	0.00043	K.TPPAPKTPPSSGEPPK.S + Phospho (ST)
29334	556.607	1666.8	1666.8	0.9	40	0.00022	K.TPPAPKTPPSSGEPPK.S + Phospho (ST)
29336	834.407	1666.8	1666.8	1.67	18	0.042	K.TPPAPKTPPSSGEPPK.S + Phospho (ST)
29350	556.64	1666.9	1666.9	0.77	36	0.00023	R.LQTAPVPoMPDLKdNVK.S + Oxidation (M); Deamidated (NQ)
29615	561.946	1682.82	1682.82	-0.11	47	4e-05	K.VAVVRpTPPKpSPSSAK.S + 2 Phospho (ST)
29629	561.946	1682.82	1682.82	0.65	43	0.0001	K.VAVVRpTPPKSPSpSAK.S + 2 Phospho (ST)
29640	842.416	1682.82	1682.82	1.31	40	0.00019	K.VAVVRpTPPKpSPSSAK.S + 2 Phospho (ST)
30108	427.485	1705.91	1705.91	0.68	32	0.00069	K.IGSLDNITHVPGGGNKK.I
30109	569.645	1705.91	1705.91	0.81	48	1.7e-05	K.IGSLDNITHVPGGGNKK.I
30144	427.731	1706.9	1706.9	0.32	28	0.0036	K.IGSLDNITHVPGGGdNKK.I + Deamidated (NQ)
30145	569.972	1706.9	1706.9	0.36	46	4.6e-05	K.IGSLDNITHVPGGGdNKK.I + Deamidated (NQ)
30312	573.265	1716.77	1716.78	-5.07	32	0.00084	K.IGSpTEdNLuKHQPGGGK.V + Deamidated (NQ); GlyGly (K); Phospho (ST)
30883	583.261	1746.76	1746.76	-1	17	0.068	K.TPPAPKpTPPSpSGEPPK.S + 2 Phospho (ST)
31234	588.601	1762.78	1762.78	-1.34	36	0.00097	K.VAVVRpTPPKSPpSpSAK.S + 3 Phospho (ST)
31259	588.602	1762.78	1762.78	1.37	23	0.018	K.VAVVRpTPPKpSPSpSAK.S + 3 Phospho (ST)
31310	588.994	1763.96	1763.96	-0.18	23	0.0051	R.LQTAPVPMPDLuKNVK.S + GlyGly (K)
31311	588.995	1763.96	1763.96	0.75	25	0.003	R.LQTAPVPMPDLuKNVK.S + GlyGly (K)
31356	589.324	1764.95	1764.94	2.62	31	0.0018	R.LQTAPVPMPDLuKdNVK.S + Deamidated (NQ); GlyGly (K)
31971	451.77	1803.05	1803.05	0.48	34	0.00044	K.VQIVYKPVDLSKVTSK.C
32730	616.028	1845.06	1845.06	1.08	33	0.00052	K.VQIVYKPVDLSaKVTSK.C + Acetyl (K)
33973	480.281	1917.09	1917.09	0.41	54	3.8e-06	K.VQIVYKPVDLSuKVTSK.C + GlyGly (K)
33974	640.039	1917.09	1917.09	0.59	57	1.9e-06	K.VQIVYKPVDLSuKVTSK.C + GlyGly (K)
34632	652.326	1953.96	1953.95	1.07	58	3.3e-06	K.STPTAEDVTAPLVDEGAPGK.Q
34633	977.986	1953.96	1953.95	1.86	108	2.7e-11	K.STPTAEDVTAPLVDEGAPGK.Q
35075	660.703	1979.09	1979.08	1.04	53	7.5e-06	K.HVPGGGSVQIVYKPVDLSK.V
35079	495.779	1979.09	1979.08	1.19	55	4.5e-06	K.HVPGGGSVQIVYKPVDLSK.V
35089	990.553	1979.09	1979.08	3.91	46	3.6e-05	K.HVPGGGSVQIVYKPVDLSK.V
35104	496.028	1980.08	1980.07	7.22	40	0.00014	K.HVPGGGSVdQIVYKPVDLSK.V + Deamidated (NQ)
35291	666.034	1995.08	1995.08	0.88	41	0.00014	Ko.HVPGGGSVQIVYKPVDLSK.V + Oxidation (HW)
35305	999.04	1996.07	1996.06	1.11	43	0.00011	K.HVPGGGSVQIVYKPVDLSK.V + Deamidated (NQ); Oxidation (HW)
35751	678.052	2031.13	2031.14	-0.93	26	0.0025	K.VQIVYuKPVDLSuKVTSK.C + 2 GlyGly (K)
35752	508.793	2031.14	2031.14	3.12	23	0.0055	K.VQIVYuKPVDLSuKVTSK.C + 2 GlyGly (K)
35785	1017.97	2033.93	2033.92	3.77	53	1e-05	K.SpTPTAEDVTAPLVDEGAPGK.Q + Phospho (ST)
35804	679.627	2035.86	2035.86	0.6	42	0.00017	R.QEFEVMEDHAGTYGLGDR.K + Gln->pyro-Glu (N-term Q)
35807	1018.94	2035.86	2035.86	1.42	108	7.3e-11	R.QEFEVoMEDHAGTYGLGDR.K + Gln->pyro-Glu (N-term Q)
36012	1026.93	2051.85	2051.85	-0.11	80	5e-08	R.QEFEVoMEDHAGTYGLGDR.K + Oxidation (M); Gln->pyro-Glu (N-term Q)
36022	1027.43	2052.85	2052.84	8.4	19	0.028	R.dQEFEVMEDHAGTYGLGDR.K + Oxidation (M); Deamidated (NQ); Gln->pyro-Glu (N-term Q)
36027	685.302	2052.89	2052.88	0.19	60	2.1e-06	R.QEFEVMEDHAGTYGLGDR.K
36035	1027.45	2052.89	2052.88	1.61	110	1.8e-11	R.QEFEVMEDHAGTYGLGDR.K
36158	688.369	2062.09	2062.08	2.45	43	6.6e-05	R.VQSaKIGSLDNITHVPGGGNK.K + Acetyl (K)
36229	690.634	2068.88	2068.88	0.75	71	2.8e-07	R.QEFEVoMEDHAGTYGLGDR.K + Oxidation (M)
36233	1035.45	2068.89	2068.88	4.05	35	0.001	R.QEFEVoMEDHAGTYGLGDR.K + Oxidation (M)
36587	698.717	2093.13	2093.13	0.77	40	0.0002	K.HVPGGGSVQIVYuKPVDLSK.V + GlyGly (K)
37548	719.684	2156.03	2156.03	-0.28	17	0.047	R.IPAKpTPPAPKpTPPSSGEPPK.S + 2 Phospho (ST)
37612	721.656	2161.94	2161.94	0.14	47	9.8e-05	K.TPPAPKpTPPSSGEPPKpSGDR.S + 2 Phospho (ST)
37648	722.325	2163.95	2163.95	0.029	54	8.8e-06	R.QEFEVMEDHAGTYGLGDRK.D + Gln->pyro-Glu (N-term Q)
37667	722.64	2164.9	2164.9	0.67	65	1.1e-06	K.DQGGYTMHQDQEGDTDAGLK.E
37669	1083.46	2164.9	2164.9	1.5	103	1.8e-10	K.DQGGYTMHQDQEGDTDAGLK.E
37690	722.971	2165.89	2165.88	4.98	69	4.1e-07	K.DdQGGYTMHQDQEGDTDAGLK.E + Deamidated (NQ)
37860	727.972	2180.89	2180.89	0.62	82	1.8e-08	K.DQGGYToMHQDQEGDTDAGLK.E + Oxidation (M)
37871	546.252	2180.98	2180.98	0.45	44	0.00014	R.QEFEVMEDHAGTYGLGDRK.D
39408	574.256	2292.99	2292.99	1.14	33	0.0017	R.KDQGGYTMHQDQEGDTDAGLK.E
39409	765.339	2293	2292.99	2.06	41	0.00022	R.KDQGGYTMHQDQEGDTDAGLK.E
39425	574.522	2294.06	2294.06	0.98	21	0.025	K.TDHGAEIVYKpSPVVSGDTSPR.H + Phospho (ST)
39429	765.694	2294.06	2294.06	1.46	57	6.5e-06	K.TDHGAEIVYKpSPVVSGDTSPR.H + Phospho (ST)
40214	792.349	2374.03	2374.02	0.5	74	1.4e-07	K.TDHGAEIVYKpSPVVpSGDTSPR.H + 2 Phospho (ST)
40217	792.35	2374.03	2374.02	0.97	60	3.1e-06	K.TDHGAEIVYKpSPVVSGDTpSPR.H + 2 Phospho (ST)
40220	1188.02	2374.03	2374.02	1.71	20	0.043	K.TDHGAEIVYKpSPVVSGDTpSPR.H + 2 Phospho (ST)
40221	1188.02	2374.03	2374.02	1.93	45	0.00012	K.TDHGAEIVYKSpPVVpSGDTSPR.H + 2 Phospho (ST)
40374	797.683	2390.03	2390.02	1.02	43	0.00017	K.ESPLQTPTEDGSEEPGSETSDAK.S
40549	803.71	2408.11	2408.1	2.49	21	0.05	K.TDHGAEIVYuKSPVVSGDTpSPR.H + GlyGly (K); Phospho (ST)
40991	1228	2453.99	2453.99	-0.33	16	0.057	K.TDHGAEIVYKpSPVVSGDpTpSPR.H + 3 Phospho (ST)
40995	819.005	2453.99	2453.99	0.8	24	0.011	K.TDHGAEIVYKpSPVVpSGDpTSPR.H + 3 Phospho (ST)
40996	819.005	2453.99	2453.99	0.8	72	2.2e-07	K.TDHGAEIVYKpSPVVpSGDTpSPR.H + 3 Phospho (ST)
40998	1228	2453.99	2453.99	1.06	61	2.4e-06	K.TDHGAEIVYKpSPVVpSGDTpSPR.H + 3 Phospho (ST)
41000	819.005	2453.99	2453.99	1.33	33	0.0017	K.TDHGAEIVYKpSPVVSGDpTpSPR.H + 3 Phospho (ST)
41290	830.363	2488.07	2488.07	0.45	35	0.0015	K.TDHGAEIVYuKSPVVSGDpTpSPR.H + GlyGly (K); 2 Phospho (ST)
41330	624.095	2492.35	2492.33	8.56	20	0.021	K.DNIKHVPGGGSVdQIVYaKPVDLSK.V + Deamidated (NQ); Acetyl (K)
41500	628.101	2508.37	2508.37	1.95	45	5.2e-05	K.HVPGGGSVQIVYuKPVDLSKVTSK.C + GlyGly (K)
42666	656.61	2622.41	2622.41	-0.35	23	0.0045	K.HVPGGGSVQIVYuKPVDLSuKVTSK.C + 2 GlyGly (K)
46787	811.656	3242.6	3242.6	-0.76	45	0.00011	R.HLSNVSSTGSIDMVDSPQLATLADEVSASLAK.Q
46793	1082.2	3243.59	3243.58	3.4	88	8.8e-09	R.HLSNVSSTGSIDMVDSPdQLATLADEVSASLAK.Q + Deamidated (NQ)
46844	1087.21	3258.59	3258.59	0.71	62	2.4e-06	R.HLSNVSSTGSIDoMVDSPQLATLADEVSASLAK.Q + Oxidation (M)
46849	1087.54	3259.6	3259.58	6.21	34	0.0017	R.oHLSdNVSSTGSIDMVDSPQLATLADEVSASLAK.Q + Deamidated (NQ); Oxidation (HW)
46850	1087.54	3259.61	3259.58	9.47	100	7.8e-10	R.HLSNVSSTGSIDoMVDSPdQLATLADEVSASLAK.Q + Oxidation (M); Deamidated (NQ)
48177	985.465	3937.83	3937.82	2.99	98	8.2e-10	K.QAAAQPHTEIPEGTTAEEAGIGDTPSLEDEAAGHVTQAR.M + Gln->pyro-Glu (N-term Q)
48178	985.715	3938.83	3938.8	6.55	45	0.00014	K.dQAAAQPHTEIPEGTTAEEAGIGDTPSLEDEAAGHVTQAR.M + Deamidated (NQ); Gln->pyro-Glu (N-term Q)
48179	985.716	3938.84	3938.8	7.85	30	0.0049	K.QAAAdQPHTEIPEGTTAEEAGIGDTPSLEDEAAGHVTQAR.M + Deamidated (NQ); Gln->pyro-Glu (N-term Q)
48180	1313.95	3938.84	3938.8	9.21	57	1.5e-05	K.dQAAAQPHTEIPEGTTAEEAGIGDTPSLEDEAAGHVTQAR.M + Deamidated (NQ); Gln->pyro-Glu (N-term Q)
48197	989.721	3954.85	3954.85	1.64	79	6.2e-08	K.QAAAQPHTEIPEGTTAEEAGIGDTPSLEDEAAGHVTQAR.M
48200	989.97	3955.85	3955.83	5.24	43	0.00018	K.QAAAdQPHTEIPEGTTAEEAGIGDTPSLEDEAAGHVTQAR.M + Deamidated (NQ)
48201	1319.96	3956.85	3956.81	9.93	44	0.00023	K.dQAAAdQPHTEIPEGTTAEEAGIGDTPSLEDEAAGHVTQAR.M + 2 Deamidated (NQ)
48253	1340.6	4018.79	4018.77	4.43	22	0.058	K.QAAAdQPHTEIPEGTTAEEAGIGDpTPSLEDEAAGHVTQAR.M + Deamidated (NQ); Phospho (ST); Gln->pyro-Glu (N-term Q)
48254	1005.71	4018.8	4018.77	7.45	41	0.00069	K.QAAAdQPHTEIPEGTTAEEAGIGDTPpSLEDEAAGHVTQAR.M + Deamidated (NQ); Phospho (ST); Gln->pyro-Glu (N-term Q)
48275	1009.71	4034.83	4034.81	3.05	67	8.1e-07	K.QAAAQPHTEIPEGTTAEEAGIGDTPpSLEDEAAGHVTQAR.M + Phospho (ST)
48713	1135.24	4536.93	4536.91	4.44	31	0.0099	K.DQGGYTMHQDQEGDTDAGLKESPLQTPTEDGSEEPGSETSDAK.S
48732	1155.23	4616.89	4616.88	2.46	96	1.9e-09	K.DQGGYTMHQDQEGDTDAGLKEpSPLQTPTEDGSEEPGSETSDAK.S + Phospho (ST)
48733	1155.48	4617.88	4617.86	4.55	15	0.17	K.DQGGYTMHQDQEGDTDAGLKESPLQpTPTEDGSEEPGSETSDAK.S + Deamidated (NQ); Phospho (ST)
48734	1155.48	4617.89	4617.86	5.29	54	3.6e-05	K.DQGGYTMHQDdQEGDTDAGLKESPLQpTPTEDGSEEPGSETSDAK.S + Deamidated (NQ); Phospho (ST)
48760	1187.25	4744.98	4744.97	0.8	45	0.00018	R.KDQGGYTMHQDQEGDTDAGLKEpSPLQTPTEDGSEEPGSETSDAK.S + Phospho (ST)
48761	1187.5	4745.98	4745.96	5.3	26	0.03	R.KDdQGGYTMHQDQEGDTDAGLKESPLQpTPTEDGSEEPGSETSDAK.S + Deamidated (NQ); Phospho (ST)

## Sheet: FTDP17T1
FTDP17T1
Query	Observed	Mr(expt)	Mr(calc)	ppm	Score	Expect	Peptide
9938	421.777	841.539	841.538	0.11	38	0.00017	K.VQIINKK.L
9956	422.269	842.523	842.523	0.031	23	0.005	K.VdQIINKK.L + Deamidated (NQ)
10322	431.238	860.461	860.46	0.33	47	1.8e-05	K.IGSTENLK.H
10335	431.73	861.445	861.444	0.46	55	3.5e-06	K.IGSTEdNLK.H + Deamidated (NQ)
10338	862.453	861.446	861.444	1.4	41	8.6e-05	K.IGSTEdNLK.H + Deamidated (NQ)
10883	442.781	883.547	883.549	-2.18	22	0.0063	K.VQIINKaK.L + Acetyl (K)
12043	471.221	940.427	940.427	0.55	61	7.6e-07	K.IGpSTENLK.H + Phospho (ST)
12044	941.435	940.428	940.427	1.4	51	8.2e-06	K.IGpSTENLK.H + Phospho (ST)
12060	942.418	941.41	941.411	-0.23	21	0.0079	K.IGSpTEdNLK.H + Deamidated (NQ); Phospho (ST)
12061	471.712	941.41	941.411	-0.18	31	0.00083	K.IGSpTEdNLK.H + Deamidated (NQ); Phospho (ST)
12062	471.713	941.411	941.411	0.67	28	0.0017	K.IGpSTEdNLK.H + Deamidated (NQ); Phospho (ST)
12786	489.772	977.529	977.529	0.11	19	0.012	K.LTFRENAK.A
12803	490.264	978.513	978.513	-0.82	17	0.022	K.LTFREdNAK.A + Deamidated (NQ)
12821	490.756	979.497	979.497	-0.46	21	0.0077	K.SEuKLDFK.D + GlyGly (K)
13206	498.753	995.492	995.492	0.097	51	7.9e-06	K.TPPSSGEPPK.S
13422	1003.54	1002.54	1002.53	0.58	65	3.4e-07	K.LDLSNVQSK.C
13423	502.275	1002.54	1002.53	0.75	58	1.5e-06	K.LDLSNVQSK.C
13432	502.765	1003.51	1003.52	-3.87	34	0.00037	K.LDLSdNVQSK.C + Deamidated (NQ)
13433	502.765	1003.51	1003.52	-3.69	30	0.00091	K.LDLSdNVQSK.C + Deamidated (NQ)
14175	523.792	1045.57	1045.57	-0.076	45	3.5e-05	K.VAVVRpTPPK.S + Phospho (ST)
14574	533.798	1065.58	1065.58	0.25	46	2.4e-05	R.TPSLPTPPTR.E
14720	538.738	1075.46	1075.46	2.52	20	0.011	K.pTPPSSGEPPK.S + Phospho (ST)
15298	551.28	1100.55	1100.55	0.14	59	1.2e-06	K.SPVVSGDTpSPR.H
15862	564.314	1126.61	1126.61	3.17	33	0.0005	K.GQAdNATRIPAK.T + Deamidated (NQ)
15945	566.322	1130.63	1130.63	0.84	68	1.6e-07	K.KLDLSNVQSK.C
15959	1132.56	1131.56	1131.56	-0.067	33	0.00046	K.TDHGAEIVYK.S
15963	566.785	1131.56	1131.56	0.4	39	0.00013	K.TDHGAEIVYK.S
16251	382.221	1143.64	1143.64	0.95	32	0.00069	K.IETHKLTFR.E
16303	573.782	1145.55	1145.55	0.54	39	0.00012	R.TPSLPpTPPTR.E + Phospho (ST)
17018	587.328	1172.64	1172.64	0.56	34	0.00044	K.aKLDLSNVQSK.C + Acetyl (K)
17189	1181.52	1180.51	1180.51	-0.24	18	0.015	K.SPVVSGDTpSPR.H + Phospho (ST)
17190	591.264	1180.51	1180.51	0.11	37	0.00022	K.SPVVSGDpTSPR.H + Phospho (ST)
17192	591.264	1180.51	1180.51	0.41	42	5.9e-05	K.SPVVSGDTpSPR.H + Phospho (ST)
18784	417.883	1250.63	1250.63	0.96	19	0.02	K.SEuKLDFKDR.V + GlyGly (K)
18785	626.322	1250.63	1250.63	3.79	19	0.011	K.SEuKLDFKDR.V + GlyGly (K)
18910	420.233	1257.68	1257.68	-3.86	20	0.0096	K.IETHuKLTFR.E + GlyGly (K)
18971	631.247	1260.48	1260.48	1.16	31	0.00074	K.SPVVpSGDTSpPR.H + 2 Phospho (ST)
19962	655.363	1308.71	1308.71	0.29	57	2e-06	R.LQTAPVPMPDLK.N
19972	1309.72	1308.71	1308.71	1.46	41	8e-05	R.LQTAPVPMPDLK.N
20300	663.361	1324.71	1324.71	0.8	53	4.9e-06	R.LQTAPVPoMPDLK.N + Oxidation (M)
21358	689.853	1377.69	1377.69	-0.067	40	9.7e-05	K.LDLSNVQSKCGSK.D
21514	694.911	1387.81	1387.81	0.33	58	1.8e-06	K.VQIVYKPVDLSK.V
21515	463.61	1387.81	1387.81	0.66	36	0.00024	K.VQIVYKPVDLSK.V
21599	697.321	1392.63	1392.63	0.046	51	7.9e-06	R.SGYSSPGSPGTPGSR.S
21912	471.232	1410.67	1410.67	0.03	23	0.0071	K.TPPSSGEPPKSGDR.S
22077	474.265	1419.77	1419.77	0.6	26	0.0023	R.TPSLPTPPTREPK.K
22078	710.894	1419.77	1419.77	0.79	22	0.0062	R.TPSLPTPPTREPK.K
22979	737.305	1472.6	1472.59	1.28	52	6.9e-06	R.SGYSSPGpSPGTPGSR.S + Phospho (ST)
23248	746.327	1490.64	1490.64	-0.25	18	0.02	K.TPPSSGEPPKpSGDR.S + Phospho (ST)
23414	500.92	1499.74	1499.74	0.065	42	8.1e-05	R.TPSLPpTPPTREPK.K + Phospho (ST)
23739	381.455	1521.79	1521.79	0.018	26	0.0025	K.IGSTENLKHQPGGGK.V
23740	508.271	1521.79	1521.79	0.8	20	0.011	K.IGSTENLKHQPGGGK.V
23754	381.701	1522.77	1522.77	0.039	29	0.0012	K.IGSTEdNLKHQPGGGK.V + Deamidated (NQ)
23769	508.599	1522.78	1522.77	0.68	67	1.9e-07	K.IGSTEdNLKHQPGGGK.V + Deamidated (NQ)
24283	518.289	1551.85	1551.84	0.8	30	0.0011	K.SRLQTAPVPMPDLK.N
24288	777.287	1552.56	1552.56	0.33	49	1.2e-05	R.SGYSpSPGpSPGTPGSR.S + 2 Phospho (ST)
24290	777.288	1552.56	1552.56	1.29	18	0.015	R.SGYpSpSPGSPGTPGSR.S + 2 Phospho (ST)
24294	777.422	1552.83	1552.83	1.13	50	1.1e-05	K.SRLdQTAPVPMPDLK.N + Deamidated (NQ)
24592	526.946	1577.82	1577.82	-0.041	64	3.8e-07	K.IGSLDNITHVPGGGNK.K
24595	789.916	1577.82	1577.82	0.67	87	2e-09	K.IGSLDNITHVPGGGNK.K
24616	790.408	1578.8	1578.8	0.82	79	2.4e-08	K.IGSLDNITHVPGGGdNK.K + Deamidated (NQ)
24618	527.275	1578.8	1578.8	1.25	66	4.9e-07	K.IGSLDNITHVPGGGdNK.K + Deamidated (NQ)
24619	527.275	1578.8	1578.8	2.06	53	9.7e-06	K.IGSLDdNITHVPGGGNK.K + Deamidated (NQ)
24643	527.602	1579.78	1579.78	-0.62	34	0.00079	K.IGSLDdNITHVPGGGNK.K + 2 Deamidated (NQ)
24919	797.914	1593.81	1593.81	1.25	57	1.8e-06	K.IGSLDNIToHVPGGGNK.K + Oxidation (HW)
25035	535.255	1602.74	1602.74	1.58	23	0.0066	K.IGSpTEdNLKHQPGGGK.V + Deamidated (NQ); Phospho (ST)
25042	535.291	1602.85	1602.85	0.31	62	6.4e-07	K.VAVVRpTPPKSPSSAK.S + Phospho (ST)
25045	802.432	1602.85	1602.85	0.39	53	4.5e-06	K.VAVVRpTPPKSPSSAK.S + Phospho (ST)
25048	401.72	1602.85	1602.85	1.06	36	0.00023	K.VAVVRpTPPKSPSSAK.S + Phospho (ST)
25712	546.613	1636.82	1636.82	-0.54	39	0.00017	K.IGSTEdNLuKHQPGGGK.V + Deamidated (NQ); GlyGly (K)
25715	410.212	1636.82	1636.82	0.43	38	0.00021	K.IGSTEdNLuKHQPGGGK.V + Deamidated (NQ); GlyGly (K)
25995	826.459	1650.9	1650.9	0.82	32	0.00057	R.LQTAPVPMPDLKdNVK.S + Deamidated (NQ)
26117	829.899	1657.78	1657.78	0.99	52	7.1e-06	K.IGpSLDNITHVPGGGNK.K + Phospho (ST)
26144	830.39	1658.77	1658.77	-0.7	27	0.0044	K.IGsSLDNITHVPGGGdNK.K + Deamidated (NQ); Phospho (ST)
26242	555.309	1662.91	1662.91	-0.043	30	0.001	R.SRTPSLPTPPTREPK.K
26304	556.607	1666.8	1666.8	0.79	38	0.00039	K.TPPAPKTPPSSGEPPK.S + Phospho (ST)
26306	834.407	1666.8	1666.8	1.1	58	3.8e-06	K.TPPAPKTPPSSGEPPK.S + Phospho (ST)
26556	842.415	1682.82	1682.82	0.37	22	0.022	K.VAVVRTPPKSPSSAK.S + 2 Phospho (ST)
26558	561.946	1682.82	1682.82	0.54	37	0.00036	K.VAVVRTPPKSPSSAK.S + 2 Phospho (ST)
26562	561.946	1682.82	1682.82	0.76	38	0.00026	K.VAVVRTPPKSPSSAK.S + 2 Phospho (ST)
26564	842.416	1682.82	1682.82	0.94	42	0.0002	K.VAVVRTPPKSPSSAK.S + 2 Phospho (ST)
26568	842.416	1682.82	1682.82	1.31	44	7.9e-05	K.VAVVRTPPKSPSSAK.S + 2 Phospho (ST)
27011	569.645	1705.91	1705.91	1.02	44	4.4e-05	K.IGSLDNITHVPGGGNKK.I
27014	853.964	1705.91	1705.91	1.78	24	0.0044	K.IGSLDNITHVPGGGNKK.I
27046	427.731	1706.9	1706.9	0.47	59	2.7e-06	K.IGSLDNITHVPGGGNKK.I + Deamidated (NQ)
27047	569.973	1706.9	1706.9	0.49	79	2.4e-08	K.IGSLDNITHVPGGGNKK.I + Deamidated (NQ)
27050	854.456	1706.9	1706.9	0.92	72	1.5e-07	K.IGSLDNITHVPGGGNKK.I + Deamidated (NQ)
27074	570.303	1707.89	1707.88	4.45	28	0.0031	K.IGSLDNITHVPGGGNKK.I + 2 Deamidated (NQ)
27450	433.743	1730.94	1730.94	0.011	30	0.00096	K.KVAVVRpTPPKSPSSAK.S + Phospho (ST)
27451	577.989	1730.94	1730.94	0.049	23	0.0045	K.KVAVVRpTPPKSPSSAK.S + Phospho (ST)
27649	581.965	1742.87	1742.87	0.71	31	0.00083	R.SRTPSLPpTPPTREPK.K + Phospho (ST)
27685	583.261	1746.76	1746.76	-1.1	36	0.00082	K.TPPAPKpTPPSpSGEPPK.S + 2 Phospho (ST)
27691	874.392	1746.77	1746.76	3.97	18	0.053	K.TPPAPKpTPPSpSGEPPK.S + 2 Phospho (ST)
27907	588.601	1762.78	1762.78	0.23	23	0.017	K.VAVVRpTPPKpSPSpSAK.S + 3 Phospho (ST)
27911	588.602	1762.78	1762.78	1.16	25	0.011	K.VAVVRpTPPKSPpSpSAK.S + 3 Phospho (ST)
27914	882.4	1762.78	1762.78	1.52	35	0.001	K.VAVVRpTPPKpSPSpSAK.S + 3 Phospho (ST)
27948	588.995	1763.96	1763.96	0.96	34	0.00038	R.LQTAPVPMPDLuKNVK.S + GlyGly (K)
27949	882.99	1763.97	1763.96	3.22	18	0.015	R.LQTAPVPMPDLuKNVK.S + GlyGly (K)
28616	604.644	1810.91	1810.91	0.38	30	0.0016	K.KVAVVRpTPPKpSPSSAK.S + 2 Phospho (ST)
28759	455.996	1819.95	1819.95		35	0.00047	K.IGSLDNITHVPGGGNuKK.I + GlyGly (K)
28801	608.621	1822.84	1822.84	1.42	17	0.042	R.SRTPpSLPpTPPTREPK.K + 2 Phospho (ST)
29090	462.993	1847.94	1847.94	0.87	37	0.00032	K.LDLSNVQSKCGSKDNIK.H
29091	616.989	1847.94	1847.94	1.74	21	0.014	K.LDLSNVQSKCGSKDNIK.H
29398	938.457	1874.9	1874.89	5.75	22	0.014	K.SKIGSpTEdNLKoHQPGGGK.V + Acetyl (K); Oxidation (HW); Phospho (ST)
29701	632.683	1895.03	1895.02	3.73	17	0.025	K.SRLdQTAPVPMPDLKdNVK.S + 2 Deamidated (NQ)
29786	635.274	1902.8	1902.8	-1.6	19	0.033	R.pSRTPpSLPpTPPTREPK.K + 3 Phospho (ST)
29788	635.276	1902.81	1902.8	1.49	25	0.01	R.SRpTPpSLPpTPPTREPK.K + 3 Phospho (ST)
29965	639.664	1915.97	1915.97	1.36	20	0.016	K.CGSLGNIHHKPGGGQVEVK.S
30504	977.988	1953.96	1953.95	4.3	19	0.025	K.STPTAEDVTAPLVDEGAPGK.Q
30790	658.999	1973.97	1973.97	0.27	23	0.01	K.CGSLGNIoHHaKPGGGQVEVK.S + Acetyl (K); Oxidation (HW)
30807	495.016	1976.04	1976.04	-0.36	32	0.00068	K.KLDLSNVQSKCGSKDNIK.H
30808	659.688	1976.04	1976.04	3	63	5e-07	K.KLDLSNVQSKCGSKDNIK.H
30814	660.02	1977.04	1977.02	8.92	36	0.00024	K.KLDLSdNVQSKCGSKDNIK.H + Deamidated (NQ)
30900	990.55	1979.09	1979.08	0.65	68	2.2e-07	K.HVPGGGSVQIVYKPVDLSK.V
30909	495.779	1979.09	1979.08	0.82	55	5e-06	K.HVPGGGSVQIVYKPVDLSK.V
30933	660.703	1979.09	1979.08	1.59	63	8.2e-07	K.HVPGGGSVQIVYKPVDLSK.V
31154	666.034	1995.08	1995.08	0.42	47	3.4e-05	K.oHVPGGGSVQIVYKPVDLSK.V + Oxidation (HW)
31170	999.037	1996.06	1996.06	-1.41	43	0.00011	K.oHVPGGGSVdQIVYKPVDLSK.V + Deamidated (NQ); Oxidation (HW)
31573	679.627	2035.86	2035.86	0.69	35	0.0014	R.QEFEVMEDHAGTYGLGDR.K + Gln->pyro-Glu (N-term Q)
31575	1018.94	2035.86	2035.86	0.93	95	1.4e-09	R.QEFEVMEDHAGTYGLGDR.K + Gln->pyro-Glu (N-term Q)
31761	1026.94	2051.86	2051.85	3.81	60	3.5e-06	R.QEFEVoMEDHAGTYGLGDR.K + Gln->pyro-Glu (N-term Q); Oxidation (M)
31777	685.303	2052.89	2052.88	1.17	56	4.5e-06	R.QEFEVMEDHAGTYGLGDR.K
31778	1027.45	2052.89	2052.88	1.26	92	1.1e-09	R.QEFEVMEDHAGTYGLGDR.K
31792	1027.95	2053.89	2053.87	8.45	92	1.8e-09	R.dQEFEVMEDHAGTYGLGDR.K + Deamidated (NQ)
31918	690.634	2068.88	2068.88	0.66	44	0.00013	R.QEFEVoMEDHAGTYGLGDR.K + Oxidation (M)
33362	721.655	2161.94	2161.94	-0.79	17	0.099	K.TPPAPKpTPPSSGEPPKpSGDR.S + 2 Phospho (ST)
33379	722.323	2163.95	2163.95	-3.1	51	1.7e-05	R.QEFEVMEDHAGTYGLGDRK.D + Gln->pyro-Glu (N-term Q)
33394	1083.46	2164.9	2164.9	0.6	88	4.9e-09	K.DQGGYTMHQDQEGDTDAGLK.E
33399	722.641	2164.9	2164.9	1.78	78	4.9e-08	K.DQGGYTMHQDQEGDTDAGLK.E
33403	722.659	2164.96	2164.94	8.82	32	0.0024	R.dQEFEVMEDHAGTYGLGDRK.D + Deamidated (NQ); Gln->pyro-Glu (N-term Q)
33631	727.972	2180.89	2180.89	0.87	74	9.6e-08	K.DQGGYToMHQDQEGDTDAGLK.E + Oxidation (M)
33642	546.252	2180.98	2180.98	0.45	44	0.00013	R.QEFEVMEDHAGTYGLGDRK.D
33644	728.001	2180.98	2180.98	1.15	52	2.1e-05	R.QEFEVMEDHAGTYGLGDRK.D
35055	574.255	2292.99	2292.99	-1.19	46	9.6e-05	R.KDQGGYTMHQDQEGDTDAGLK.E
35059	765.34	2293	2292.99	2.14	40	0.00025	R.KDQGGYTMHQDQEGDTDAGLK.E
35073	574.505	2293.99	2293.98	6.41	27	0.0058	R.KDdQGGYTMHQDQEGDTDAGLK.E + Deamidated (NQ)
35080	574.523	2294.06	2294.06	2.04	20	0.036	K.TDHGAEIVYKSPVVSGDTSPR.H + Phospho (ST)
35081	765.695	2294.06	2294.06	2.1	81	2.9e-08	K.TDHGAEIVYKpSPVVSGDTSPR.H + Phospho (ST)
36125	792.349	2374.03	2374.02	0.43	70	3.2e-07	K.TDHGAEIVYKpSPVVSGDTpSPR.H + 2 Phospho (ST)
36126	1188.02	2374.03	2374.02	0.8	49	3.8e-05	K.TDHGAEIVYKpSPVVSGDTpSPR.H + 2 Phospho (ST)
36129	792.35	2374.03	2374.02	1.59	56	1e-05	K.TDHGAEIVYKpSPVVpSGDTSPR.H + 2 Phospho (ST)
36319	1196.02	2390.03	2390.02	1.85	46	8.9e-05	K.ESPLQTPTEDGSEEPGSETSDAK.S
36320	797.684	2390.03	2390.02	2.25	46	7.6e-05	K.ESPLQTPTEDGSEEPGSETSDAK.S
36330	1196.52	2391.03	2391.01	7.41	26	0.006	K.ESPLdQTPTEDGSEEPGSETSDAK.S + Deamidated (NQ)
36841	613.341	2449.33	2449.33	0.024	19	0.017	K.DNIKHVPGGGSVQIVYKPVDLSK.V
36879	819.003	2453.99	2453.99	-1.43	46	6.9e-05	K.TDHGAEIVYKSPVVpSGDpTpSPR.H + 3 Phospho (ST)
36882	819.005	2453.99	2453.99	1.18	54	1.2e-05	K.TDHGAEIVYKpSPVVpSGDTpSPR.H + 3 Phospho (ST)
36885	1228.01	2454	2453.99	2.46	29	0.0044	K.TDHGAEIVYKpSPVVpSGDTpSPR.H + 3 Phospho (ST)
42645	811.657	3242.6	3242.6	0.67	51	2.4e-05	R.HLSNVSSTGSIDMVDSPQLATLADEVSASLAK.Q
42647	1081.88	3242.6	3242.6	1.71	121	4.9e-12	R.HLSNVSSTGSIDMVDSPQLATLADEVSASLAK.Q
42659	1082.21	3243.6	3243.58	5.43	55	1.6e-05	R.HLSNVSSTGSIDMVDSPdQLATLADEVSASLAK.Q + Deamidated (NQ)
42660	1082.21	3243.6	3243.58	5.66	106	1.2e-10	R.HLSdNVSSTGSIDMVDSPQLATLADEVSASLAK.Q + Deamidated (NQ)
42669	1082.54	3244.59	3244.57	6.33	20	0.023	R.HLSdNVSSTGSIDMVDSPdQLATLADEVSASLAK.Q + 2 Deamidated (NQ)
42715	1087.21	3258.6	3258.59	1.27	129	1.1e-12	R.HLSNVSSTGSIDoMVDSPQLATLADEVSASLAK.Q + Oxidation (M)
42718	1087.54	3259.59	3259.58	3.3	39	0.00096	R.HLSNVSSTGSIDoMVDSPdQLATLADEVSASLAK.Q + Deamidated (NQ); Oxidation (M)
42895	1108.53	3322.55	3322.56	-2.9	112	3.2e-11	R.HLSNVSSpTGSIDMVDSPQLATLADEVSASLAK.Q + Phospho (ST)
42896	1108.53	3322.56	3322.56	-2.56	104	1.7e-10	R.HLSNVSSTGpSIDMVDSPQLATLADEVSASLAK.Q + Phospho (ST)
42897	1108.53	3322.57	3322.56	0.41	130	1.2e-12	R.HLSNVSSTGSIDMVDpSPQLATLADEVSASLAK.Q + Phospho (ST)
42901	1108.53	3322.57	3322.56	1.95	99	5.7e-10	R.HLpSNVSSTGSIDMVDSPQLATLADEVSASLAK.Q + Phospho (ST)
42908	1108.86	3323.56	3323.55	3.72	33	0.0012	R.HLpSdNVSSTGSIDMVDSPQLATLADEVSASLAK.Q + Deamidated (NQ); Phospho (ST)
42909	1108.86	3323.57	3323.55	7.02	18	0.052	R.HLSNVpSSTGSIDMVDSPdQLATLADEVSASLAK.Q + Deamidated (NQ); Phospho (ST)
42910	1108.87	3323.58	3323.55	8.23	88	1.2e-08	R.HLSNVSSTGSIDMVDpSPdQLATLADEVSASLAK.Q + Deamidated (NQ); Phospho (ST)
43942	985.463	3937.82	3937.82	0.39	35	0.0011	K.QAAAQPHTEIPEGTTAEEAGIGDTPSLEDEAAGHVTQAR.M + Gln->pyro-Glu (N-term Q)
43943	1313.95	3938.81	3938.8	2.6	18	0.029	K.QAAAQPHTEIPEGTTAEEAGIGDTPSLEDEAAGHVTdQAR.M + Deamidated (NQ); Gln->pyro-Glu (N-term Q)
43952	989.72	3954.85	3954.85	0.9	39	0.001	K.QAAAQPHTEIPEGTTAEEAGIGDTPSLEDEAAGHVTQAR.M
43953	989.97	3955.85	3955.83	5.18	43	0.00019	K.QAAAdQPHTEIPEGTTAEEAGIGDTPSLEDEAAGHVTQAR.M + Deamidated (NQ)
44296	1155.23	4616.88	4616.88	1.51	77	1.3e-07	K.DQGGYTMHQDQEGDTDAGLKEpSPLQTPTEDGSEEPGSETSDAK.S + Phospho (ST)
44297	1155.48	4617.89	4617.86	5.6	28	0.0092	K.DQGGYTMHQDQEGDTDAGLKESPLdQpTPTEDGSEEPGSETSDAK.S + Deamidated (NQ); Phospho (ST)
44347	1187.5	4745.98	4745.96	4.07	52	6.7e-05	R.KDQGGYTMHQDdQEGDTDAGLKpSPLQTPTEDGSEEPGSETSDAK.S + Deamidated (NQ); Phospho (ST)

## Sheet: FTDP17T2
FTDP17T2
Query	Observed	Mr(expt)	Mr(calc)	ppm	Score	Expect	Peptide
9585	422.269	842.522	842.523	-0.18	24	0.0037	K.VQIIdNKK.L + Deamidated (NQ)
10036	431.238	860.461	860.46	0.19	57	2.2e-06	K.IGSTENLK.H
10059	431.729	861.444	861.444	-0.45	63	4.7e-07	K.IGSTEdNLK.H + Deamidated (NQ)
10067	862.453	861.446	861.444	1.33	50	9e-06	K.IGSTEdNLK.H + Deamidated (NQ)
10678	442.782	883.549	883.549	-0.23	19	0.014	K.VQIINaKK.L + Acetyl (K)
12033	471.221	940.427	940.427	0.55	60	1.1e-06	K.IGpSTENLK.H + Phospho (ST)
12037	941.435	940.428	940.427	1.52	58	1.7e-06	K.IGpSTENLK.H + Phospho (ST)
12052	471.712	941.41	941.411	-0.44	17	0.019	K.IGSpTEdNLK.H + Deamidated (NQ); Phospho (ST)
12053	471.713	941.411	941.411	-0.034	50	9e-06	K.IGpSTEdNLK.H + Deamidated (NQ); Phospho (ST)
12056	942.419	941.412	941.411	1.2	55	3.2e-06	K.IGpSTEdNLK.H + Deamidated (NQ); Phospho (ST)
12889	490.264	978.513	978.513	-0.39	22	0.0068	K.LTFREdNAK.A + Deamidated (NQ)
12907	490.755	979.496	979.497	-1.34	20	0.01	K.SEuKLDFK.D + GlyGly (K)
13308	498.753	995.492	995.492	0.097	63	5.3e-07	K.TPPSSGEPPK.S
13539	502.275	1002.53	1002.53	0.39	54	3.7e-06	K.LDLSNVQSK.C
13546	1003.54	1002.54	1002.53	1.19	65	3.2e-07	K.LDLSNVQSK.C
13568	502.765	1003.52	1003.52	-2.47	45	3.3e-05	K.LDLSdNVQSK.C + Deamidated (NQ)
13569	1004.53	1003.52	1003.52	0.52	38	0.00015	K.LDLSdNVQSK.C + Deamidated (NQ)
14468	523.792	1045.57	1045.57	0.039	47	2.1e-05	K.VAVVRpTPPK.S + Phospho (ST)
14883	533.798	1065.58	1065.58	0.36	45	3e-05	R.TPSLPTPPTR.E
15047	538.736	1075.46	1075.46	-0.66	13	0.055	K.pTPPSSGEPPK.S + Phospho (ST)
15714	551.28	1100.55	1100.55	0.24	63	5.4e-07	K.SPVVSGDTSPR.H
16312	566.322	1130.63	1130.63	-0.79	33	0.0005	K.KLDLSNVQSK.C
16336	566.785	1131.56	1131.56	-0.019	38	0.00014	K.TDHGAEIVYK.S
16343	1132.57	1131.56	1131.56	2.2	56	2.5e-06	K.TDHGAEIVYK.S
16666	573.781	1145.55	1145.55	-0.31	39	0.00014	R.TPSLPpTPPTR.E + Phospho (ST)
16753	574.784	1147.55	1147.55	2.18	40	9.5e-05	K.TDoHGAEIVYK.S + Oxidation (HW)
17398	587.327	1172.64	1172.64	0.23	24	0.004	K.aKLDLSNVQSK.C + Acetyl (K)
17479	393.871	1178.59	1178.59	-0.71	34	0.00036	K.SEaKLDFKDR.V + Acetyl (K)
17556	591.264	1180.51	1180.51	-0.097	50	1.1e-05	K.SPVVSGDTpSPR.H + Phospho (ST)
17557	1181.52	1180.51	1180.51	0.17	36	0.00023	K.SPVVSGDTpSPR.H + Phospho (ST)
17562	591.264	1180.51	1180.51	0.94	27	0.0018	K.SPVVSGDpTSPR.H + Phospho (ST)
19195	417.883	1250.63	1250.63	1.27	21	0.0081	K.SEuKLDFKDR.V + GlyGly (K)
19323	629.85	1257.69	1257.68	2.05	31	0.00087	K.IETHuKLTFR.E + GlyGly (K)
19367	631.246	1260.48	1260.48	-1.17	16	0.027	K.SPVVSGDpTpSPR.H + 2 Phospho (ST)
19368	631.246	1260.48	1260.48	-0.68	25	0.0028	K.SPVVpSGDTpSPR.H + 2 Phospho (ST)
20283	1309.72	1308.71	1308.71	1.18	52	6e-06	R.LQTAPVPMPDLK.N
20288	655.364	1308.71	1308.71	2.15	57	2e-06	R.LQTAPVPMPDLK.N
20322	655.858	1309.7	1309.7	5.14	40	0.0001	R.LdQTAPVPMPDLK.N + Deamidated (NQ)
20584	663.36	1324.71	1324.71	-0.032	46	2.6e-05	R.LQTAPVPoMPDLK.N + Oxidation (M)
21667	460.237	1377.69	1377.69	-2.52	29	0.0011	K.LDLSNVQSKCGSK.D
21815	694.911	1387.81	1387.81	0.51	51	7.3e-06	K.VQIVYKPVDLSK.V
21817	463.61	1387.81	1387.81	0.73	39	0.00014	K.VQIVYKPVDLSK.V
21830	463.902	1388.69	1388.68	3	16	0.028	R.SRpTPSLPTPPTR.E + Phospho (ST)
21898	697.321	1392.63	1392.63	0.046	56	2.6e-06	R.SGYSSPGSPGTPGSR.S
22221	471.232	1410.67	1410.67	0.56	40	0.0001	K.TPPSSGEPPKSGDR.S
22382	710.893	1419.77	1419.77	-0.76	23	0.0052	R.TPSLPTPPTREPK.K
22383	474.265	1419.77	1419.77	1	52	6.2e-06	R.TPSLPTPPTREPK.K
23122	735.331	1468.65	1468.65	0.03	20	0.025	R.SRpTPSLPpTPPTR.E + 2 Phospho (ST)
23185	737.304	1472.59	1472.59	-0.22	32	0.00067	R.SGYSpSPGpSPGTPGSR.S + Phospho (ST)
23187	737.304	1472.59	1472.59	0.69	53	5.2e-06	R.SGYSSPGSPGTPGSR.S + Phospho (ST)
23417	746.328	1490.64	1490.64	0.81	19	0.015	K.TPPSpSGEPPKSGDR.S + Phospho (ST)
23544	500.92	1499.74	1499.74	0.065	36	0.00032	R.TPSLPpTPPTREPK.K + Phospho (ST)
23547	750.877	1499.74	1499.74	0.33	35	0.00041	R.TPSLPpTPPTREPK.K + Phospho (ST)
24317	777.288	1552.56	1552.56	1.44	42	6.8e-05	R.SGYpSpSPGSPGTPGSR.S + 2 Phospho (ST)
24318	777.288	1552.56	1552.56	1.67	62	5.8e-07	R.SGYSpSPGpSPGTPGSR.S + 2 Phospho (ST)
24323	777.422	1552.83	1552.83	0.9	44	4.1e-05	K.SRLdQTAPVPMPDLK.N + Deamidated (NQ)
24644	789.916	1577.82	1577.82	0.51	108	1.6e-11	K.IGSLDNITHVPGGGNK.K
24654	526.947	1577.82	1577.82	1.82	68	1.4e-07	K.IGSLDNITHVPGGGNK.K
24667	527.274	1578.8	1578.8	0.66	45	5.3e-05	K.IGSLDdNITHVPGGGNK.K + Deamidated (NQ)
24669	790.409	1578.8	1578.8	1.52	102	1.1e-10	K.IGSLDNITHVPGGGdNK.K + Deamidated (NQ)
24671	527.275	1578.8	1578.8	1.82	75	6.3e-08	K.IGSLDNITHVPGGGdNK.K + Deamidated (NQ)
24693	527.603	1579.79	1579.78	2.06	26	0.0055	K.IGSLDdNITHVPGGGdNK.K + 2 Deamidated (NQ)
24961	532.277	1593.81	1593.81	-0.45	22	0.0066	K.IGSLDNIToHVPGGGNK.K + Oxidation (HW)
24967	797.914	1593.81	1593.81	1.7	87	2.1e-09	K.IGSLDNIToHVPGGGNK.K + Oxidation (HW)
24982	798.408	1594.8	1594.8	4	51	8.4e-06	K.IGSLDNIToHVPGGGdNK.K + Deamidated (NQ); Oxidation (HW)
25087	401.719	1602.85	1602.85	-1.29	20	0.0099	K.VAVVRpTPPKSPSSAK.S + Phospho (ST)
25092	802.433	1602.85	1602.85	0.85	53	5.3e-06	K.VAVVRpTPPKSPSSAK.S + Phospho (ST)
25094	535.291	1602.85	1602.85	1.45	71	8.4e-08	K.VAVVRpTPPKSPSSAK.S + Phospho (ST)
25704	546.285	1635.83	1635.83	0.13	34	0.00047	K.IGSTENLuKHQPGGGK.V + GlyGly (K)
25705	409.966	1635.83	1635.83	0.36	30	0.001	K.IGSTENLuKHQPGGGK.V + GlyGly (K)
25719	546.613	1636.82	1636.82	0.032	49	1.8e-05	K.IGSTEdNLuKHQPGGGK.V + Deamidated (NQ); GlyGly (K)
25722	410.212	1636.82	1636.82	0.28	33	0.00064	K.IGSTEdNLuKHQPGGGK.V + Deamidated (NQ); GlyGly (K)
25962	826.461	1650.91	1650.9	3.03	40	0.00011	R.LQTAPVPMPDLKdNVK.S + Deamidated (NQ)
26077	553.602	1657.78	1657.78	0.21	43	6.1e-05	K.IGpSLDNITHVPGGGNK.K + Phospho (ST)
26078	829.899	1657.78	1657.78	1.07	83	6.4e-09	K.IGpSLDNITHVPGGGNK.K + Phospho (ST)
26111	553.931	1658.77	1658.77	2.2	16	0.053	K.IGpSLDNITHVPGGGdNK.K + Deamidated (NQ); Phospho (ST)
26112	830.393	1658.77	1658.77	3.21	42	0.00012	K.IGpSLDNITHVPGGGdNK.K + Deamidated (NQ); Phospho (ST)
26250	556.607	1666.8	1666.8	0.69	35	0.00081	K.TPPAPKTPPSSGEPPK.S + Phospho (ST)
26252	834.406	1666.8	1666.8	0.94	55	7.4e-06	K.TPPAPKpTPPSSGEPPK.S + Phospho (ST)
26561	561.946	1682.82	1682.82	0.65	25	0.0049	K.VAVVRTPPKSPpSpSAK.S + 2 Phospho (ST)
26563	842.416	1682.82	1682.82	0.66	41	0.00022	K.VAVVRpTPPKpSPSSAK.S + 2 Phospho (ST)
26566	842.416	1682.82	1682.82	0.94	32	0.0011	K.VAVVRpTPPKSPpSAK.S + 2 Phospho (ST)
26569	561.947	1682.82	1682.82	2.51	42	0.00011	K.VAVVRpTPPKpSPSSAK.S + 2 Phospho (ST)
26974	427.485	1705.91	1705.91	0.54	31	0.0011	K.IGSLDNITHVPGGGNKK.I
26975	569.645	1705.91	1705.91	0.69	51	8.6e-06	K.IGSLDNITHVPGGGNKK.I
27003	854.455	1706.9	1706.9	-0.02	86	5.5e-09	K.IGSLDNITHVPGGGdNKK.I + Deamidated (NQ)
27004	427.731	1706.9	1706.9	0.32	56	4.7e-06	K.IGSLDNITHVPGGGdNKK.I + Deamidated (NQ)
27006	569.973	1706.9	1706.9	0.59	70	2.2e-07	K.IGSLDNITHVPGGGdNKK.I + Deamidated (NQ)
27361	433.743	1730.94	1730.94	-1.91	36	0.00022	K.KVAVVRpTPPKSPSSAK.S + Phospho (ST)
27568	583.26	1746.76	1746.76	-2.37	25	0.0091	K.TPPAPKpTPPSpSGEPPK.S + 2 Phospho (ST)
27572	583.261	1746.76	1746.76	-0.69	23	0.014	K.pTPPAPKTPPSpSGEPPK.S + 2 Phospho (ST)
27574	583.262	1746.77	1746.76	1.1	21	0.026	K.TPPAPKpTPPpSSGEPPK.S + 2 Phospho (ST)
27575	874.393	1746.77	1746.76	4.46	18	0.054	K.TPPAPKpTPPSpSGEPPK.S + 2 Phospho (ST)
27797	588.602	1762.78	1762.78	1.16	30	0.0034	K.VAVVRTPPKSPSSAK.S + 3 Phospho (ST)
27798	588.602	1762.78	1762.78	1.16	25	0.012	K.VAVVRpTPPKSPpSpSAK.S + 3 Phospho (ST)
27804	882.4	1762.78	1762.78	1.59	28	0.0054	K.VAVVRpTPPKpSPSpSAK.S + 3 Phospho (ST)
27836	588.995	1763.96	1763.96	1.37	32	0.00068	R.LQTAPVPMPDLuKNVK.S + GlyGly (K)
27849	589.322	1764.94	1764.94	-0.92	37	0.0005	R.LQTAPVPMPDLuKdNVK.S + Deamidated (NQ); GlyGly (K)
28097	596.3	1785.88	1785.88	-0.036	23	0.009	K.IGpSLDNITHVPGGGNKK.I + Phospho (ST)
28291	599.96	1796.86	1796.86	0.36	24	0.0051	K.VAVVRpTPPuKpSPSSAK.S + GlyGly (K); 2 Phospho (ST)
28487	604.644	1810.91	1810.91	-0.14	16	0.042	K.KVAVVRpTPPKpSPSSAK.S + 2 Phospho (ST)
28617	455.996	1819.95	1819.95	0.066	22	0.0096	K.IGSLDNITHVPGGGNuKK.I + GlyGly (K)
28634	456.241	1820.93	1820.94	-2.55	25	0.0073	K.IGSLDNITHVPGGGdNuKK.I + Deamidated (NQ); GlyGly (K)
28636	607.989	1820.95	1820.94	4.53	26	0.0061	K.IGSLDNITHVPGGGdNuKK.I + Deamidated (NQ); GlyGly (K)
28668	608.621	1822.84	1822.84	1.32	22	0.015	R.SRpTPSLPpTPPTREPK.K + 2 Phospho (ST)
29580	634.316	1899.92	1899.92	2.24	38	0.00027	K.IGpSLDNITHVPGGGNuKK.I + GlyGly (K); Phospho (ST)
29606	635.276	1902.81	1902.8	0.52	19	0.039	R.SRpTPpSLPpTPPTREPK.K + 3 Phospho (ST)
29846	642.992	1925.95	1925.95	2.46	19	0.023	K.VAVVRpTPPKpSPSSAKSR.L + 2 Phospho (ST)
30241	977.986	1953.96	1953.95	2.43	58	2.8e-06	K.STPTAEDVTAPLVDEGAPGK.Q
30630	495.779	1979.09	1979.08	0.62	58	2.1e-06	K.HVPGGGSVQIVYKPVDLSK.V
30637	990.55	1979.09	1979.08	0.71	87	2.8e-09	K.HVPGGGSVQIVYKPVDLSK.V
30671	660.703	1979.09	1979.08	1.41	63	7.8e-07	K.HVPGGGSVQIVYKPVDLSK.V
30692	661.034	1980.08	1980.07	6.76	49	1.7e-05	K.HVPGGGSVdQIVYKPVDLSK.V + Deamidated (NQ)
30697	496.029	1980.09	1980.07	8.63	16	0.03	K.HVPGGGSVdQIVYKPVDLSK.V + Deamidated (NQ)
30852	666.034	1995.08	1995.08	0.7	72	1.3e-07	K.oHVPGGGSVQIVYKPVDLSK.V + Oxidation (HW)
30854	998.548	1995.08	1995.08	0.8	35	0.00053	K.oHVPGGGSVQIVYKPVDLSK.V + Oxidation (HW)
30867	666.358	1996.05	1996.06	-6	27	0.0046	K.oHVPGGGSVdQIVYKPVDLSK.V + Deamidated (NQ); Oxidation (HW)
30869	999.039	1996.06	1996.06	0.5	79	2.4e-08	K.oHVPGGGSVdQIVYKPVDLSK.V + Deamidated (NQ); Oxidation (HW)
31211	679.628	2035.86	2035.86	1.5	37	0.0012	R.QEFEVMEDHAGTYGLGDR.K + Gln->pyro-Glu (N-term Q)
31216	1018.94	2035.86	2035.86	2.61	97	9.2e-10	R.QEFEVMEDHAGTYGLGDR.K + Gln->pyro-Glu (N-term Q)
31266	681.005	2039.99	2039.99	1.29	28	0.0035	K.VAVVRpTPPKpSPSSAuKSR.L + GlyGly (K); 2 Phospho (ST)
31374	1026.94	2051.86	2051.85	1.55	83	2.4e-08	R.QEFEVoMEDHAGTYGLGDR.K + Gln->pyro-Glu (N-term Q); Oxidation (M)
31393	1027.45	2052.89	2052.88	0.78	89	2.6e-09	R.QEFEVMEDHAGTYGLGDR.K
31394	685.303	2052.89	2052.88	0.9	62	1.3e-06	R.QEFEVMEDHAGTYGLGDR.K
31408	1027.94	2053.87	2053.87	0.6	80	2.4e-08	R.dQEFEVMEDHAGTYGLGDR.K + Deamidated (NQ)
31482	688.366	2062.08	2062.08	-1.54	47	2.3e-05	R.VQSaKIGSLDNITHVPGGGNK.K + Acetyl (K)
31531	690.635	2068.88	2068.88	1.01	59	5.1e-06	R.QEFEVoMEDHAGTYGLGDR.K + Oxidation (M)
31550	1035.95	2069.88	2069.86	9.07	65	1e-06	R.dQEFEVoMEDHAGTYGLGDR.K + Deamidated (NQ); Oxidation (M)
32417	534.536	2134.11	2134.11	0.53	44	5.7e-05	R.VQSuKIGSLDNITHVPGGGNK.K + GlyGly (K)
32758	721.657	2161.95	2161.94	1.4	29	0.002	K.TPPAPKpTPPSSGEPPKpSGDR.S + 2 Phospho (ST)
32778	722.326	2163.96	2163.95	1.14	39	0.00026	R.QEFEVMEDHAGTYGLGDRK.D + Gln->pyro-Glu (N-term Q)
32791	1083.46	2164.9	2164.9	1.16	120	3.3e-12	K.DQGGYTMHQDQEGDTDAGLK.E
32805	1083.95	2165.89	2165.88	2.91	52	2e-05	K.DQGGYTMHdQDQEGDTDAGLK.E + Deamidated (NQ)
32806	722.97	2165.89	2165.88	3.71	67	5.7e-07	K.DQGGYTMHQDdQEGDTDAGLK.E + Deamidated (NQ)
32807	722.974	2165.9	2165.88	8.53	18	0.042	K.DQGGYTMHdQDQEGDTDAGLK.E + Deamidated (NQ)
32808	1083.96	2165.9	2165.88	8.99	41	0.00025	K.DdQGGYTMHQDQEGDTDAGLK.E + Deamidated (NQ)
32809	1083.96	2165.9	2165.88	9.67	45	9.4e-05	K.DQGGYTMHQDdQEGDTDAGLK.E + Deamidated (NQ)
32993	727.972	2180.89	2180.89	0.87	79	3.1e-08	K.DQGGYToMHQDQEGDTDAGLK.E + Oxidation (M)
32994	727.972	2180.89	2180.89	1.03	64	1e-06	K.DQGGYTMoHQDQEGDTDAGLK.E + Oxidation (HW)
32995	1091.45	2180.89	2180.89	1.24	26	0.0069	K.DQGGYToMHQDQEGDTDAGLK.E + Oxidation (M)
32998	727.999	2180.97	2180.98	-2.37	20	0.03	R.QEFEVMEDHAGTYGLGDRK.D
33002	546.253	2180.98	2180.98	1.57	32	0.0022	R.QEFEVMEDHAGTYGLGDRK.D
33007	1091.95	2181.89	2181.88	7	39	0.00023	K.DQGGYTMHQDQEGDTDAGLK.E + Deamidated (NQ); Oxidation (HW)
33008	728.306	2181.9	2181.88	9.02	21	0.014	K.DQGGYTMHQDQEGDTDAGLK.E + Deamidated (NQ); Oxidation (HW)
34377	574.255	2292.99	2292.99	-0.78	46	8.2e-05	R.KDQGGYTMHQDQEGDTDAGLK.E
34380	765.341	2293	2292.99	3.65	31	0.0022	R.KDQGGYTMHQDQEGDTDAGLK.E
34390	574.502	2293.98	2293.98	1.73	42	0.00017	R.KDQGGYTMHdQDQEGDTDAGLK.E + Deamidated (NQ)
34397	574.522	2294.06	2294.06	0.23	24	0.013	K.TDHGAEIVYKpSPVVSGDTSPR.H + Phospho (ST)
34398	765.694	2294.06	2294.06	0.42	73	1.7e-07	K.TDHGAEIVYKpSPVVSGDTSPR.H + Phospho (ST)
34400	1148.04	2294.06	2294.06	1.58	36	0.00096	K.TDHGAEIVYKpSPVVSGDTSPR.H + Phospho (ST)
34556	578.254	2308.99	2308.99	0.58	43	0.00027	R.KDQGGYTMoHQDQEGDTDAGLK.E + Oxidation (HW)
35376	594.513	2374.02	2374.02	-0.085	17	0.066	K.TDHGAEIVYKpSPVVpSGDTSPR.H + 2 Phospho (ST)
35377	1188.02	2374.03	2374.02	0.69	61	2.6e-06	K.TDHGAEIVYKpSPVVSGDTpSPR.H + 2 Phospho (ST)
35382	792.35	2374.03	2374.02	1.5	68	6.3e-07	K.TDHGAEIVYKpSPVVSGDTpSPR.H + 2 Phospho (ST)
35384	1188.02	2374.03	2374.02	3.78	25	0.012	K.TDHGAEIVYKpSPVVpSGDTSPR.H + 2 Phospho (ST)
35385	792.352	2374.03	2374.02	3.9	74	1.6e-07	K.TDHGAEIVYKpSPVVpSGDTSPR.H + 2 Phospho (ST)
35551	797.679	2390.02	2390.02	-1.08	27	0.0067	K.TDHGAEIVYKSPVVSGDTSPR.H + Oxidation (HW); 2 Phospho (ST)
35556	797.683	2390.03	2390.02	1.17	50	3.6e-05	K.ESPLQTPTEDGSEEPGSETSDAK.S
35557	1196.02	2390.03	2390.02	1.34	82	2.3e-08	K.ESPLQTPTEDGSEEPGSETSDAK.S
35569	1196.52	2391.03	2391.01	9.25	51	2e-05	K.ESPLQTPTEDGSEEPGSETSDAK.S + Deamidated (NQ)
35717	803.711	2408.11	2408.1	3.57	68	9e-07	K.TDHGAEIVYKSPVVSGDTSPR.H + GlyGly (K); Phospho (ST)
35794	806.353	2416.04	2416.03	0.59	27	0.0097	K.TDoHGAEIVYaKpSPVVSGDTpSPR.H + Acetyl (K); 2 Phospho (ST)
36146	819.002	2453.99	2453.99	-2.11	41	0.00019	K.TDHGAEIVYKSPVVpSGDpTpSPR.H + 3 Phospho (ST)
36150	1228	2453.99	2453.99	1.16	46	7.1e-05	K.TDHGAEIVYKpSPVVpSGDTpSPR.H + 3 Phospho (ST)
36157	819.006	2454	2453.99	2.07	60	3.1e-06	K.TDHGAEIVYKpSPVVpSGDTpSPR.H + 3 Phospho (ST)
36159	819.007	2454	2453.99	3.49	47	7.5e-05	K.TDHGAEIVYKpSPVVSGDpTpSPR.H + 3 Phospho (ST)
36466	830.36	2488.06	2488.07	-4.18	42	0.00023	K.TDHGAEIVYuKpSPVVSGDTpSPR.H + GlyGly (K); 2 Phospho (ST)
41739	811.656	3242.59	3242.6	-1.07	49	4.7e-05	R.HLSNVSSTGSIDMVDSPQLATLADEVSASLAK.Q
41745	1081.88	3242.6	3242.6	1.93	122	6.1e-12	R.HLSNVSSTGSIDMVDSPQLATLADEVSASLAK.Q
41756	1082.2	3243.58	3243.58	-0.78	96	1.1e-09	R.HLSNVSSTGSIDMVDSPdQLATLADEVSASLAK.Q + Deamidated (NQ)
41761	1082.21	3243.6	3243.58	6.9	89	5.3e-09	R.HLSdNVSSTGSIDMVDSPQLATLADEVSASLAK.Q + Deamidated (NQ)
41768	1082.54	3244.58	3244.57	5.43	20	0.013	R.HLSdNVSSTGSIDMVDSPdQLATLADEVSASLAK.Q + 2 Deamidated (NQ)
41813	1087.21	3258.6	3258.59	3.63	123	3e-12	R.HLSNVSSTGSIDoMVDSPQLATLADEVSASLAK.Q + Oxidation (M)
41820	1087.54	3259.6	3259.58	6.32	29	0.0032	R.HLSNVSSTGSIDoMVDSPdQLATLADEVSASLAK.Q + Deamidated (NQ); Oxidation (M)
41821	1087.54	3259.6	3259.58	6.89	22	0.027	R.HLSdNVSSTGSIDoMVDSPQLATLADEVSASLAK.Q + Deamidated (NQ); Oxidation (M)
41963	1108.53	3322.55	3322.56	-2.79	123	6.1e-12	R.HLSNVSSTGpSIDMVDSPQLATLADEVSASLAK.Q + Phospho (ST)
41964	1108.53	3322.56	3322.56	-2.56	130	1.3e-12	R.HLSNVSSTGSIDMVDpSPQLATLADEVSASLAK.Q + Phospho (ST)
41966	1108.53	3322.56	3322.56	-1.46	109	5.4e-11	R.HLpSNVSSTGSIDMVDSPQLATLADEVSASLAK.Q + Phospho (ST)
41973	1108.86	3323.55	3323.55	0.74	57	1.4e-05	R.HLSNVSSTGSIDMVDSPQLATLADEVSASLAK.Q + Deamidated (NQ); Phospho (ST)
41974	1108.87	3323.58	3323.55	9.22	73	3.6e-07	R.HLSNVSSTGSIDMVDSPQLATLADEVSASLAK.Q + Deamidated (NQ); Phospho (ST)
42003	1113.86	3338.56	3338.56	1.75	52	6.3e-05	R.HLSNVSSTGSIDMVDSPQLATLADEVSASLAK.Q + Oxidation (M); Phospho (ST)
42144	1135.18	3402.53	3402.53	-1.04	61	1.3e-05	R.HLSNVSSTGSIDMVDSPQLATLADEVSASLAK.Q + 2 Phospho (ST)
42145	1135.19	3402.54	3402.53	1.44	69	8.3e-07	R.HLSdNVSSTGpSIDMVDSPQLATLADEVSASLAK.Q + Phospho (H); Phospho (ST)
42146	1135.19	3402.54	3402.53	1.65	25	0.053	R.HLSNVSSpTGpSIDMVDSPQLATLADEVSASLAK.Q + 2 Phospho (ST)
42147	1135.19	3402.55	3402.53	5.31	72	3.3e-07	R.HLpSNVpSSTGSIDMVDSPQLATLADEVSASLAK.Q + 2 Phospho (ST)
42191	1140.52	3418.55	3418.53	7.35	19	0.11	R.pHLSNVSSTGSIDoMVDpSPQLATLADEVSASLAK.Q + Phospho (H); Oxidation (M); Phospho (ST)
42758	1313.95	3938.83	3938.8	5.3	32	0.0029	K.QAAAdQPHTEIPEGTTAEEAGIGDTPSLEDEAAGHVTQAR.M + Deamidated (NQ); Gln->pyro-Glu (N-term Q)
42759	985.715	3938.83	3938.8	6.37	45	0.00042	K.QAAAdQPHTEIPEGTTAEEAGIGDTPSLEDEAAGHVTQAR.M + Deamidated (NQ); Gln->pyro-Glu (N-term Q)
42774	989.723	3954.86	3954.85	4.54	38	0.00051	K.QAAAQPHTEIPEGTTAEEAGIGDTPSLEDEAAGHVTQAR.M
42803	1009.96	4035.82	4035.8	6.11	27	0.03	K.QAAAdQPHTEIPEGTTAEEAGIGDTPpSLEDEAAGHVTQAR.M + Deamidated (NQ); Phospho (ST)
42980	1155.23	4616.89	4616.88	2.14	72	1e-06	K.DQGGYTMHQDQEGDTDAGLKEpSPLQTPTEDGSEEPGSETSDAK.S + Phospho (ST)
43012	1187.75	4746.97	4746.94	7.23	22	0.082	R.KDQGGYTMHQDdQEGDTDAGLKESPLdQpTPTEDGSEEPGSETSDAK.S + 2 Deamidated (NQ); Phospho (ST)

## Sheet: CBD1
CBD1
Query	Observed	Mr(expt)	Mr(calc)	ppm	Score	Expect	Peptide
11687	431.238	860.46	860.46	0.12	39	0.00014	K.IGSTENLK.H
11699	431.73	861.445	861.444	0.39	49	1.1e-05	K.IGSTEdNLK.H + Deamidated (NQ)
12208	442.782	883.55	883.549	0.65	21	0.0089	K.VQIINKaK.L + Acetyl (K)
13473	471.221	940.427	940.427	0.61	66	2.3e-07	K.IGpSTENLK.H + Phospho (ST)
13474	471.221	940.428	940.427	1.91	21	0.0073	K.IGSpTENLK.H + Phospho (ST)
13476	941.436	940.429	940.427	2.17	47	2e-05	K.IGpSTENLK.H + Phospho (ST)
13501	471.712	941.409	941.411	-1.67	21	0.0079	K.IGSpTEdNLK.H + Deamidated (NQ); Phospho (ST)
13502	471.713	941.411	941.411	0.48	46	2.8e-05	K.IGpSTEdNLK.H + Deamidated (NQ); Phospho (ST)
13505	942.419	941.412	941.411	1.33	20	0.0099	K.IGSpTEdNLK.H + Deamidated (NQ); Phospho (ST)
13506	942.419	941.412	941.411	1.4	35	0.00035	K.IGSpTEdNLK.H + Deamidated (NQ); Phospho (ST)
15038	498.753	995.492	995.492	0.16	53	5.4e-06	K.TPPSSGEPPK.S
15215	502.275	1002.54	1002.53	1.18	64	4.1e-07	K.LDLSNVQSK.C
15216	1003.54	1002.54	1002.53	1.19	39	0.00013	K.LDLSNVQSK.C
16100	523.791	1045.57	1045.57	-0.42	47	1.9e-05	K.VAVVRpTPPK.S + Phospho (ST)
16456	530.795	1059.58	1059.58	-7.7	19	0.014	K.VAVVRpTPPmK.S + Phospho (ST); Methyl (K)
16565	533.798	1065.58	1065.58	0.47	34	0.00042	R.TPSLPTPPTR.E
16713	538.737	1075.46	1075.46	0.37	45	3.3e-05	K.pTPPSSGEPPK.S + Phospho (ST)
16862	542.258	1082.5	1082.5	0.63	25	0.0033	K.LDLSNVQpSK.C + Phospho (ST)
17321	551.28	1100.55	1100.55	0.24	57	2e-06	K.SPVVSGDTSPR.H
17927	564.805	1127.6	1127.59	2.2	18	0.016	K.GdQAdNATRIPAK.T + 2 Deamidated (NQ)
18027	566.785	1131.56	1131.56	0.4	41	8e-05	K.TDHGAEIVYK.S
18032	1132.57	1131.56	1131.56	2.63	41	8.4e-05	K.TDHGAEIVYK.S
18415	573.782	1145.55	1145.55	0.54	25	0.003	R.TPpSLPTPPTR.E + Phospho (ST)
18417	573.782	1145.55	1145.55	0.54	32	0.00058	R.TPSLPpTPPTR.E + Phospho (ST)
19065	587.328	1172.64	1172.64	0.97	62	6.5e-07	K.aKLDLSNVQSK.C + Acetyl (K)
19238	591.264	1180.51	1180.51	0.51	57	1.8e-06	K.SPVVSGDTpSPR.H + Phospho (ST)
19288	396.226	1185.65	1185.65	3.34	16	0.027	K.IETHaKLTFR.E + Acetyl (K)
20169	613.765	1225.52	1225.51	0.68	35	0.00034	R.TPpSLPpTPPTR.E + 2 Phospho (ST)
20937	631.247	1260.48	1260.48	0.29	36	0.00028	K.SPVVpSGDTpSPR.H + 2 Phospho (ST)
22065	437.244	1308.71	1308.71	-0.7	25	0.0033	R.LQTAPVPMPDLK.N
22068	655.363	1308.71	1308.71	0.56	59	1.2e-06	R.LQTAPVPMPDLK.N
22075	1309.72	1308.71	1308.71	2.3	46	2.5e-05	R.LQTAPVPMPDLK.N
22099	655.855	1309.7	1309.7	0.75	36	0.00024	R.LdQTAPVPMPDLK.N + Deamidated (NQ)
22419	663.361	1324.71	1324.71	0.71	55	3.5e-06	R.LQTAPVPoMPDLK.N + Oxidation (M)
23556	463.61	1387.81	1387.81	0.31	38	0.00015	K.VQIVYKPVDLSK.V
23560	694.913	1387.81	1387.81	2.44	36	0.00024	K.VQIVYKPVDLSK.V
23578	695.346	1388.68	1388.68	0.081	19	0.013	R.LQpTAPVPMPDLK.N + Phospho (ST)
23670	697.321	1392.63	1392.63	0.49	50	9.8e-06	R.SGYSSPGSPGTPGSR.S
25183	490.557	1468.65	1468.65	-0.0014	25	0.0069	R.SRpTPSLPpTPPTR.E + 2 Phospho (ST)
25186	735.332	1468.65	1468.65	0.94	24	0.0099	R.SRpTPSLPpTPPTR.E + 2 Phospho (ST)
25187	735.332	1468.65	1468.65	1.27	27	0.0043	R.SRTPpSLPpTPPTR.E + 2 Phospho (ST)
25276	737.304	1472.59	1472.59	0.69	53	5.6e-06	R.SGYSpSPGpSPGTPGSR.S + Phospho (ST)
25277	737.305	1472.59	1472.59	0.95	57	1.9e-06	R.SGYSSPGpSPGTPGSR.S + Phospho (ST)
26624	775.315	1548.62	1548.61	1.43	16	0.023	R.SRpTPpSLPpTPPTR.E + 3 Phospho (ST)
26686	777.288	1552.56	1552.56	1.2	54	4e-06	R.SGYSpSPGpSPGTPGSR.S + 2 Phospho (ST)
26687	777.288	1552.56	1552.56	1.67	17	0.019	R.SGYSSPGpSPGpTPGSR.S + 2 Phospho (ST)
26698	777.424	1552.83	1552.83	3.49	54	4.4e-06	K.SRLdQTAPVPMPDLK.N + Deamidated (NQ)
27142	789.916	1577.82	1577.82	1.36	71	8.9e-08	K.IGSLDNITHVPGGGNK.K
27143	526.947	1577.82	1577.82	1.48	39	0.00014	K.IGSLDNITHVPGGGNK.K
27168	527.274	1578.8	1578.8	-0.5	26	0.0047	K.IGSLDdNITHVPGGGNK.K + Deamidated (NQ)
27170	527.275	1578.8	1578.8	1.36	45	6e-05	K.IGSLDNITHVPGGGdNK.K + Deamidated (NQ)
27623	535.291	1602.85	1602.85	0.65	16	0.023	K.VAVVRpTPPKSPSSAK.S + Phospho (ST)
28415	551.308	1650.9	1650.9	0.63	45	2.9e-05	R.LQTAPVPMPDLKdNVK.S + Deamidated (NQ)
28417	826.46	1650.9	1650.9	1.85	18	0.016	R.LQTAPVPMPDLKdNVK.S + Deamidated (NQ)
28559	829.901	1657.79	1657.78	2.54	35	0.00046	K.IGpSLDNITHVPGGGNK.K + Phospho (ST)
28720	556.606	1666.8	1666.8	0.58	37	0.0005	K.TPPAPKpTPPSSGEPPK.S + Phospho (ST)
28725	834.407	1666.8	1666.8	1.9	37	0.00055	K.TPPAPKpTPPSSGEPPK.S + Phospho (ST)
29015	561.946	1682.82	1682.82	0.65	29	0.0018	K.VAVVRpTPPKpSPSSAK.S + 2 Phospho (ST)
29020	842.416	1682.82	1682.82	1.45	40	0.00029	K.VAVVRpTPPKpSPSSAK.S + 2 Phospho (ST)
30077	583.262	1746.76	1746.76	0.15	26	0.0077	K.TPPAPKpTPPSpSGEPPK.S + 2 Phospho (ST)
30352	588.602	1762.78	1762.78	0.64	26	0.0086	K.VAVVRTPPKpSPpSpSAK.S + 3 Phospho (ST)
30355	882.399	1762.78	1762.78	1.32	20	0.034	K.VAVVRpTPPKpSPSpSAK.S + 3 Phospho (ST)
30388	588.995	1763.96	1763.96	0.96	25	0.0034	R.LQTAPVPMPDLuKNVK.S + GlyGly (K)
31261	607.659	1819.95	1819.95	0.4	24	0.006	K.IGSLDNITHVPGGGNuKK.I + GlyGly (K)
33178	652.327	1953.96	1953.95	2.57	27	0.004	K.STPTAEDVTAPLVDEGAPGK.Q
33179	977.987	1953.96	1953.95	3.74	23	0.0086	K.STPTAEDVTAPLVDEGAPGK.Q
33519	660.702	1979.09	1979.08	0.57	43	8e-05	K.HVPGGGSVQIVYKPVDLSK.V
33520	495.779	1979.09	1979.08	0.62	49	1.8e-05	K.HVPGGGSVQIVYKPVDLSK.V
33526	990.552	1979.09	1979.08	2.56	38	0.00024	K.HVPGGGSVQIVYKPVDLSK.V
34136	1017.96	2033.91	2033.92	-4.34	24	0.011	K.STPpTAEDVTAPLVDEGAPGK.Q + Phospho (ST)
34161	1018.94	2035.86	2035.86	2.97	96	1.2e-09	R.QEFEVMEDHAGTYGLGDR.K + Gln->pyro-Glu (N-term Q)
34341	1026.94	2051.86	2051.85	4.06	81	2.7e-08	R.QEFEVMEDHAGTYGLGDR.K + Oxidation (M); Gln->pyro-Glu (N-term Q)
34351	1027.45	2052.89	2052.88	0.9	73	9.5e-08	R.QEFEVMEDHAGTYGLGDR.K
34354	685.304	2052.89	2052.88	2.14	52	1.4e-05	R.QEFEVMEDHAGTYGLGDR.K
34453	688.368	2062.08	2062.08	0.33	18	0.022	R.VQSaKIGSLDNITHVPGGGNK.K + Acetyl (K)
34522	690.634	2068.88	2068.88	0.66	66	9.4e-07	R.QEFEVoMEDHAGTYGLGDR.K + Oxidation (M)
35946	720.017	2157.03	2157.05	-8.6	23	0.0097	R.VQpSmKIGSLDNITHVPGGGdNaK.K + Deamidated (NQ); Phospho (ST); Acetyl (K); Methyl (K)
36040	1083.46	2164.9	2164.9	-0.079	115	1.1e-11	K.DQGGYTMHQDQEGDTDAGLK.E
36041	722.64	2164.9	2164.9	0.085	82	2.2e-08	K.DQGGYTMHQDQEGDTDAGLK.E
36058	1083.95	2165.89	2165.88	2.35	29	0.0039	K.DdQGGYTMHQDQEGDTDAGLK.E + Deamidated (NQ)
36060	722.972	2165.89	2165.88	5.58	52	2e-05	K.DdQGGYTMHQDQEGDTDAGLK.E + Deamidated (NQ)
36294	727.972	2180.89	2180.89	0.87	88	4.1e-09	K.DQGGYToMHQDQEGDTDAGLK.E + Oxidation (M)
36296	727.972	2180.89	2180.89	1.21	65	7.7e-07	K.DQGGYTMoHQDQEGDTDAGLK.E + Oxidation (HW)
37562	765.339	2293	2292.99	1.49	22	0.023	R.KDQGGYTMHQDQEGDTDAGLK.E
37563	574.256	2293	2292.99	1.67	36	0.00069	R.KDQGGYTMHQDQEGDTDAGLK.E
37578	574.502	2293.98	2293.98	1.73	36	0.00072	R.KDdQGGYTMHQDQEGDTDAGLK.E + Deamidated (NQ)
37585	765.694	2294.06	2294.06	0.9	78	4.7e-08	K.TDHGAEIVYKpSPVVSGDTSPR.H + Phospho (ST)
38281	792.346	2374.02	2374.02	-2.81	60	2.6e-06	K.TDHGAEIVYKpSPVVpSGDTSPR.H + 2 Phospho (ST)
38285	1188.02	2374.03	2374.02	0.8	46	8.5e-05	K.TDHGAEIVYKpSPVVSGDTpSPR.H + 2 Phospho (ST)
38288	792.35	2374.03	2374.02	1.82	65	1.4e-06	K.TDHGAEIVYKpSPVVSGDTpSPR.H + 2 Phospho (ST)
38415	797.683	2390.03	2390.02	1.26	30	0.003	K.ESPLQTPTEDGSEEPGSETSDAK.S
38417	1196.02	2390.03	2390.02	1.75	61	2.8e-06	K.ESPLQTPTEDGSEEPGSETSDAK.S
38979	819.005	2453.99	2453.99	0.73	66	7.9e-07	K.TDHGAEIVYKpSPVVpSGDTpSPR.H + 3 Phospho (ST)
38984	1228	2453.99	2453.99	1.75	56	8.1e-06	K.TDHGAEIVYKpSPVVpSGDTpSPR.H + 3 Phospho (ST)
38988	1228.01	2454	2453.99	2.06	44	0.00014	K.TDHGAEIVYKpSPVVSGDpTpSPR.H + 3 Phospho (ST)
44201	1081.87	3242.6	3242.6	1.25	98	7.1e-10	R.HLSNVSSTGSIDMVDSPQLATLADEVSASLAK.Q
44209	1082.21	3243.6	3243.58	6.67	35	0.0015	R.HLSNVSSTGSIDMVDSPdQLATLADEVSASLAK.Q + Deamidated (NQ)
44210	1082.21	3243.6	3243.58	6.79	60	5.3e-06	R.HLSdNVSSTGSIDMVDSPQLATLADEVSASLAK.Q + Deamidated (NQ)
44218	1082.54	3244.59	3244.57	7.69	21	0.023	R.HLSdNVSSTGSIDMVDSPdQLATLADEVSASLAK.Q + 2 Deamidated (NQ)
44305	1087.21	3258.6	3258.59	0.93	73	1.4e-07	R.HLSNVSSTGSIDoMVDSPQLATLADEVSASLAK.Q + Oxidation (M)
44456	1108.52	3322.55	3322.56	-4.33	87	7.7e-09	R.HLSNVSSTGpSIDMVDSPQLATLADEVSASLAK.Q + Phospho (ST)
44458	1108.53	3322.56	3322.56	-0.034	113	4.7e-11	R.HLSNVSSTGSIDMVDpSPQLATLADEVSASLAK.Q + Phospho (ST)
44459	1108.53	3322.58	3322.56	3.71	19	0.081	R.HLSNVSSTGSIDMVDSPQLATLADEVSASLAK.Q + Phospho (ST)
44469	1108.86	3323.57	3323.55	7.24	83	3.7e-08	R.HLSdNVSSTGSIDMVDpSPQLATLADEVSASLAK.Q + Deamidated (NQ); Phospho (ST)
44749	1135.18	3402.51	3402.53	-6.52	72	2.3e-07	R.dHLSNVdSSTGSIDMVDSPQLATLADEVSASLAK.Q + Phospho (ST); Phospho (H)
46244	1155.23	4616.88	4616.88	1.51	79	1e-07	K.DQGGYTMHQDQEGDTDAGLKESPLQpTPTEDGSEEPGSETSDAK.S + Phospho (ST)

## Sheet: CBD2
CBD2
Query	Observed	Mr(expt)	Mr(calc)	ppm	Score	Expect	Peptide
12270	421.776	841.538	841.538	0.042	33	0.00052	K.VQIINKK.L
12643	431.238	860.461	860.46	0.4	40	9.3e-05	K.IGSTENLK.H
12647	431.729	861.443	861.444	-0.96	53	5.1e-06	K.IGSTEdNLK.H + Deamidated (NQ)
13177	442.782	883.55	883.549	0.58	30	0.00097	K.VQIINKaK.L + Acetyl (K)
14298	471.221	940.427	940.427	0.55	64	4.4e-07	K.IGpSTENLK.H + Phospho (ST)
14313	471.713	941.411	941.411	0.41	56	2.6e-06	K.IGpSTEdNLK.H + Deamidated (NQ); Phospho (ST)
14314	942.419	941.411	941.411	0.68	57	1.9e-06	K.IGpSTEdNLK.H + Deamidated (NQ); Phospho (ST)
14992	490.264	978.514	978.513	0.36	31	0.00078	K.LTFREdNAK.A + Deamidated (NQ)
15337	498.753	995.492	995.492	-0.14	48	1.7e-05	K.TPPSSGEPPK.S
15504	502.275	1002.54	1002.53	0.75	62	6.3e-07	K.LDLSNVQSK.C
15505	1003.54	1002.54	1002.53	1.56	51	8.9e-06	K.LDLSNVQSK.C
15523	502.765	1003.52	1003.52	-2.65	29	0.0014	K.LDLSdNVQSK.C + Deamidated (NQ)
16187	523.791	1045.57	1045.57	-0.19	50	1e-05	K.VAVVRpTPPK.S + Phospho (ST)
16518	533.798	1065.58	1065.58	0.25	41	7.4e-05	R.TPSLPTPPTR.E
16660	538.737	1075.46	1075.46	0.92	32	0.00066	K.pTPPSSGEPPK.S + Phospho (ST)
16783	542.258	1082.5	1082.5	0.63	29	0.0013	K.LDLSNVQpSK.C + Phospho (ST)
17131	551.28	1100.55	1100.55	0.026	63	5.4e-07	K.SPVVSGDTSPR.H
17600	564.31	1126.61	1126.61	-3.01	18	0.017	K.GQAdNATRIPAK.T + Deamidated (NQ)
17685	566.322	1130.63	1130.63	0.63	73	4.9e-08	K.KLDLSNVQSK.C
17698	1132.56	1131.56	1131.56	-0.5	37	0.00019	K.TDHGAEIVYK.S
17703	566.786	1131.56	1131.56	0.74	39	0.00012	K.TDHGAEIVYK.S
18045	573.782	1145.55	1145.55	0.54	30	0.001	R.TPSLPpTPPTR.E + Phospho (ST)
18047	573.782	1145.55	1145.55	0.75	27	0.0018	R.TPpSLPTPPTR.E + Phospho (ST)
18592	587.328	1172.64	1172.64	0.45	60	1e-06	K.aKLDLSNVQSK.C + Acetyl (K)
18744	591.264	1180.51	1180.51	0.11	42	6.3e-05	K.SPVVSGDTpSPR.H + Phospho (ST)
18745	591.264	1180.51	1180.51	0.51	38	0.00015	K.SPVVSGDpTSPR.H + Phospho (ST)
18819	396.225	1185.65	1185.65	1.04	30	0.00089	K.IETHaKLTFR.E + Acetyl (K)
18914	397.88	1190.62	1190.61	2.7	28	0.0014	K.SuKIGSTEdNLK.H + Deamidated (NQ); GlyGly (K)
19128	601.828	1201.64	1201.65	-2.96	20	0.0093	K.IEToHaKLTFR.E + Acetyl (K); Oxidation (HW)
19483	608.333	1214.65	1214.65	0.69	19	0.014	K.aKLDLSNVQSaK.C + 2 Acetyl (K)
19702	613.761	1225.51	1225.51	-5.78	22	0.0069	R.pTPSLPpTPPTR.E + 2 Phospho (ST)
19703	613.765	1225.51	1225.51	0.095	33	0.00047	R.TPpSLPpTPPTR.E + 2 Phospho (ST)
19704	613.766	1225.52	1225.51	2.28	22	0.0069	R.TPpSLPTPPpTR.E + 2 Phospho (ST)
20173	626.32	1250.63	1250.63	-0.21	28	0.0026	K.SEuKLDFKDR.V + GlyGly (K)
20298	420.235	1257.68	1257.68	0.29	31	0.00074	K.IETHuKLTFR.E + GlyGly (K)
20342	631.247	1260.48	1260.48	0.57	45	3e-05	K.SPVVSGDpTpSPR.H + 2 Phospho (ST)
21366	1309.72	1308.71	1308.71	0.62	61	7.8e-07	R.LQTAPVPMPDLK.N
21370	655.364	1308.71	1308.71	1.31	60	9.2e-07	R.LQTAPVPMPDLK.N
21408	655.857	1309.7	1309.7	3.82	33	0.00051	R.LdQTAPVPMPDLK.N + Deamidated (NQ)
21692	1325.71	1324.7	1324.71	-2.56	44	3.8e-05	R.LQTAPVPoMPDLK.N + Oxidation (M)
21701	663.361	1324.71	1324.71	0.62	58	1.6e-06	R.LQTAPVPoMPDLK.N + Oxidation (M)
22922	463.61	1387.81	1387.81	0.31	39	0.00013	K.VQIVYKPVDLSK.V
22923	694.911	1387.81	1387.81	0.33	59	1.2e-06	K.VQIVYKPVDLSK.V
22935	695.342	1388.67	1388.68	-5.46	28	0.0017	R.LQpTAPVPMPDLK.N + Phospho (ST)
22937	463.901	1388.68	1388.68	0.43	28	0.002	R.SRTPpSLPTPPTR.E + Phospho (ST)
22939	463.901	1388.68	1388.68	0.5	30	0.0012	R.SRpTPSLPTPPTR.E + Phospho (ST)
22941	695.348	1388.68	1388.68	0.74	25	0.0038	R.SRpTPSLPTPPTR.E + Phospho (ST)
22943	695.35	1388.68	1388.68	2.58	39	0.00014	R.SRTPpSLPTPPTR.E + Phospho (ST)
23019	697.321	1392.63	1392.63	0.046	54	4.3e-06	R.SGYSSPGSPGTPGSR.S
23021	1393.64	1392.63	1392.63	2.02	22	0.0065	R.SGYSSPGSPGTPGSR.S
23375	471.232	1410.67	1410.67	0.24	50	1.1e-05	K.TPPSSGEPPKSGDR.S
23563	474.265	1419.77	1419.77	0.94	49	1.4e-05	R.TPSLPTPPTREPK.K
23564	710.894	1419.77	1419.77	1.04	31	0.00085	R.TPSLPTPPTREPK.K
24484	490.557	1468.65	1468.65	0.12	27	0.0042	R.SRpTPSLPpTPPTR.E + 2 Phospho (ST)
24487	735.332	1468.65	1468.65	0.68	26	0.0055	R.SRTPpSLPpTPPTR.E + 2 Phospho (ST)
24488	490.557	1468.65	1468.65	0.8	18	0.036	R.pSRTPSLPpTPPTR.E + 2 Phospho (ST)
24491	735.332	1468.65	1468.65	1.51	17	0.045	R.SRpTPSLPpTPPTR.E + 2 Phospho (ST)
24568	737.304	1472.59	1472.59	0.77	66	2.3e-07	R.SGYSSPGpSPGTPGSR.S + Phospho (ST)
24569	737.305	1472.59	1472.59	1.11	34	0.00038	R.SGYSSPGSPGTPGpSR.S + Phospho (ST)
24570	737.305	1472.59	1472.59	1.11	48	1.8e-05	R.SGYSpSPGSPGTPGSR.S + Phospho (ST)
24837	746.328	1490.64	1490.64	0.41	38	0.00018	K.TPPSSGEPPKpSGDR.S + Phospho (ST)
25006	750.372	1498.73	1498.73	1.01	20	0.0094	K.dNVKpSKIGSTEdNLK.H + 2 Deamidated (NQ); Phospho (ST)
25021	750.876	1499.74	1499.74	-0.64	27	0.0025	R.TPpSLPTPPTREPK.K + Phospho (ST)
25023	500.92	1499.74	1499.74	0.065	38	0.00022	R.TPSLPpTPPTREPK.K + Phospho (ST)
25424	381.701	1522.77	1522.77	0.039	36	0.00028	K.IGSTEdNLKHQPGGGK.V + Deamidated (NQ)
25444	508.599	1522.78	1522.77	0.68	58	1.7e-06	K.IGSTEdNLKHQPGGGK.V + Deamidated (NQ)
25484	509.247	1524.72	1524.72	0.64	25	0.005	K.TPPSSGEPPuKSGDR.S + GlyGly (K)
25949	517.212	1548.61	1548.61	0.33	34	0.00039	R.SRpTPpSLPpTPPTR.E + 3 Phospho (ST)
25953	775.315	1548.62	1548.61	0.96	24	0.0039	R.pSRTPpSLPpTPPTR.E + 3 Phospho (ST)
26010	777.288	1552.56	1552.56	0.96	52	7e-06	R.SGYpSpSPGSPGTPGSR.S + 2 Phospho (ST)
26011	777.288	1552.56	1552.56	1.2	25	0.0033	R.SGYSpSPGSPGpTPGSR.S + 2 Phospho (ST)
26012	777.288	1552.56	1552.56	1.75	51	8.8e-06	R.SGYSpSPGpSPGTPGSR.S + 2 Phospho (ST)
26023	518.617	1552.83	1552.83	0.93	31	0.00089	K.SRLdQTAPVPMPDLK.N + Deamidated (NQ)
26025	777.423	1552.83	1552.83	1.61	57	2e-06	K.SRLdQTAPVPMPDLK.N + Deamidated (NQ)
26243	785.419	1568.82	1568.82	-0.0025	26	0.0026	K.SRLdQTAPVPoMPDLK.N + Oxidation (M); Deamidated (NQ)
26444	789.916	1577.82	1577.82	0.74	68	1.6e-07	K.IGSLDNITHVPGGGNK.K
26447	526.947	1577.82	1577.82	1.59	44	4.1e-05	K.IGSLDNITHVPGGGNK.K
26470	527.274	1578.8	1578.8	0.54	55	5.5e-06	K.IGSLDNITHVPGGGdNK.K + Deamidated (NQ)
26472	527.275	1578.8	1578.8	1.13	24	0.0072	K.IGSLDdNITHVPGGGNK.K + Deamidated (NQ)
26473	790.409	1578.8	1578.8	1.83	75	6.6e-08	K.IGSLDNITHVPGGGdNK.K + Deamidated (NQ)
26651	529.951	1586.83	1586.83	0.91	21	0.0091	K.TPPAPKTPPSSGEPPK.S
26811	797.915	1593.82	1593.81	2.55	48	1.5e-05	K.IGSLDNIToHVPGGGNK.K + Oxidation (HW)
26947	535.254	1602.74	1602.74	0.44	43	5.6e-05	K.IGSpTEdNLKHQPGGGK.V + Deamidated (NQ); Phospho (ST)
26961	401.719	1602.85	1602.85	-0.32	51	8.7e-06	K.VAVVRpTPPKSPSSAK.S + Phospho (ST)
26965	535.29	1602.85	1602.85	0.2	61	8.2e-07	K.VAVVRpTPPKSPSSAK.S + Phospho (ST)
26967	802.432	1602.85	1602.85	0.39	47	2e-05	K.VAVVRpTPPKSPSSAK.S + Phospho (ST)
27906	550.98	1649.92	1649.92	0.96	40	0.0001	R.LQTAPVPMPDLKNVK.S
27932	551.308	1650.9	1650.9	0.4	62	7e-07	R.LQTAPVPMPDLKdNVK.S + Deamidated (NQ)
27939	826.46	1650.9	1650.9	2	59	1.2e-06	R.LQTAPVPMPDLKdNVK.S + Deamidated (NQ)
27993	827.908	1653.8	1653.8	3.44	18	0.043	K.IGSTENLKHQPGGGK.V + 2 Deamidated (NQ); GlyGly (K); Oxidation (HW)
28062	829.901	1657.79	1657.78	3.29	33	0.00063	K.IGpSLDNITHVPGGGNK.K + Phospho (ST)
28095	830.388	1658.76	1658.77	-2.76	21	0.021	K.IGpSLDNITHVPGGGdNK.K + Deamidated (NQ); Phospho (ST)
28221	556.311	1665.91	1665.91	0.0018	38	0.00016	R.LQTAPVPoMPDLKNVK.S + Oxidation (M)
28237	556.606	1666.8	1666.8	0.58	46	6.8e-05	K.TPPAPKpTPPSSGEPPK.S + Phospho (ST)
28239	834.406	1666.8	1666.8	0.87	49	2.7e-05	K.TPPAPKpTPPSSGEPPK.S + Phospho (ST)
28264	556.64	1666.9	1666.9	0.77	40	9.8e-05	R.LQTAPVPoMPDLKdNVK.S + Oxidation (M); Deamidated (NQ)
28528	561.946	1682.82	1682.82	0.44	25	0.0042	K.VAVVRpTPPKSPpSSAK.S + 2 Phospho (ST)
28531	842.416	1682.82	1682.82	0.58	45	0.00012	K.VAVVRpTPPKpSPSSAK.S + 2 Phospho (ST)
28532	561.946	1682.82	1682.82	0.65	41	0.00013	K.VAVVRTPPKSPpSpSAK.S + 2 Phospho (ST)
28534	842.416	1682.82	1682.82	0.94	37	0.00034	K.VAVVRpTPPKSPpSSAK.S + 2 Phospho (ST)
28537	842.416	1682.82	1682.82	1.31	31	0.0012	K.VAVVRpTPPKSPSpSAK.S + 2 Phospho (ST)
28541	561.947	1682.82	1682.82	1.85	44	7.8e-05	K.VAVVRpTPPKpSPSSAK.S + 2 Phospho (ST)
28914	567.97	1700.89	1700.87	8.14	34	0.00044	K.TPPAPuKTPPSSGEPPK.S + GlyGly (K)
29019	427.485	1705.91	1705.91	0.68	29	0.0014	K.IGSLDNITHVPGGGNKK.I
29021	569.645	1705.91	1705.91	1.02	37	0.00023	K.IGSLDNITHVPGGGNKK.I
29022	853.964	1705.91	1705.91	1.06	30	0.0011	K.IGSLDNITHVPGGGNKK.I
29059	854.455	1706.9	1706.9	0.41	26	0.0051	K.IGSLDNITHVPGGGdNKK.I + Deamidated (NQ)
29060	569.973	1706.9	1706.9	1.12	44	8e-05	K.IGSLDNITHVPGGGdNKK.I + Deamidated (NQ)
29061	427.732	1706.9	1706.9	1.4	38	0.0003	K.IGSLDNITHVPGGGdNKK.I + Deamidated (NQ)
29435	577.989	1730.94	1730.94	0.36	22	0.0062	K.KVAVVRpTPPKSPSSAK.S + Phospho (ST)
29437	433.746	1730.96	1730.94	6.34	22	0.0061	K.KVAVVRpTPPKSPSSAK.S + Phospho (ST)
29651	581.965	1742.87	1742.87	0.51	19	0.014	R.SRTPpSLPTPPTREPK.K + Phospho (ST)
29728	583.262	1746.76	1746.76	0.46	34	0.0012	K.TPPAPKpTPPpSSGEPPK.S + 2 Phospho (ST)
29729	583.262	1746.76	1746.76	0.46	25	0.009	K.TPPAPKpTPPSpSGEPPK.S + 2 Phospho (ST)
29730	874.39	1746.77	1746.76	1.1	28	0.0046	K.TPPAPKpTPPpSSGEPPK.S + 2 Phospho (ST)
29734	874.39	1746.77	1746.76	1.94	28	0.0053	K.TPPAPKpTPPSpSGEPPK.S + 2 Phospho (ST)
29769	583.649	1747.92	1747.92	1.13	36	0.00049	K.IGSLDNITHVPGGGNuKK.I + Acetyl (K)
30033	588.601	1762.78	1762.78	-0.81	24	0.016	K.VAVVRpTPPKSPpSpSAK.S + 3 Phospho (ST)
30050	588.602	1762.78	1762.78	0.86	33	0.0016	K.VAVVRTPPKpSPpSpSAK.S + 3 Phospho (ST)
30053	882.399	1762.78	1762.78	1.38	30	0.0038	K.VAVVRTPPKpSPpSpSAK.S + 3 Phospho (ST)
30054	882.399	1762.78	1762.78	1.38	36	0.00082	K.VAVVRpTPPKpSPSpSAK.S + 3 Phospho (ST)
30095	588.995	1763.96	1763.96	0.75	22	0.0058	R.LQTAPVPMPDLuKNVK.S + GlyGly (K)
30096	882.99	1763.97	1763.96	2.66	27	0.002	R.LQTAPVPMPDLuKNVK.S + GlyGly (K)
30108	589.326	1764.96	1764.94	6.14	21	0.016	R.LQTAPVPMPDLuKdNVK.S + Deamidated (NQ); GlyGly (K)
30384	596.301	1785.88	1785.88	1.51	26	0.0042	K.IGSLDNIpTHVPGGGNKK.I + Phospho (ST)
30398	596.628	1786.86	1786.86	0.077	35	0.00058	K.IGpSLDNITHVPGGGdNKK.I + Deamidated (NQ); Phospho (ST)
30762	603.611	1807.81	1807.81	0.9	21	0.014	K.SGDRSGYSSPGSPGTPGSR.S
30957	607.659	1819.95	1819.95	0.3	39	0.00017	K.IGSLDNITHVPGGGNuKK.I + GlyGly (K)
30958	455.996	1819.95	1819.95	0.33	36	0.00037	K.IGSLDNITHVPGGGNuKK.I + GlyGly (K)
30974	456.243	1820.94	1820.94	3.75	35	0.00067	K.IGSLDNITHVPGGGdNuKK.I + Deamidated (NQ); GlyGly (K)
31009	608.62	1822.84	1822.84	0.22	20	0.017	R.SRpTPSLPpTPPTREPK.K + 2 Phospho (ST)
31012	608.62	1822.84	1822.84	0.91	31	0.0017	R.SRTPpSLPpTPPTREPK.K + 2 Phospho (ST)
32153	474.27	1893.05	1893.05	0.59	32	0.00061	K.SRLQTAPVPMPDLKNVK.S
32289	635.276	1902.81	1902.8	0.9	28	0.0051	R.SRpTPpSLPpTPPTREPK.K + 3 Phospho (ST)
33027	487.997	1947.96	1947.96	0.53	25	0.0071	K.CGSLGNIoHoHKPGGGQVEVK.S + 2 Oxidation (HW)
33587	990.55	1979.09	1979.08	0.59	72	8.6e-08	K.HVPGGGSVQIVYKPVDLSK.V
33593	495.779	1979.09	1979.08	1.19	63	7.2e-07	K.HVPGGGSVQIVYKPVDLSK.V
33600	660.703	1979.09	1979.08	2.33	41	0.00013	K.HVPGGGSVQIVYKPVDLSK.V
33819	666.035	1995.08	1995.08	2.9	57	3.8e-06	K.oHVPGGGSVQIVYKPVDLSK.V + Oxidation (HW)
33828	999.039	1996.06	1996.06	0.5	53	1e-05	K.oHVPGGGSVdQIVYKPVDLSK.V + Deamidated (NQ); Oxidation (HW)
33915	669.647	2005.92	2005.92	1.39	23	0.01	K.VAVVRpTPPKpSPSpSAKSR.L + 3 Phospho (ST)
33916	669.647	2005.92	2005.92	1.66	20	0.019	K.VAVVRpTPPKSPpSpSAKSR.L + 3 Phospho (ST)
34107	674.708	2021.1	2021.09	4.49	18	0.018	K.HVPGGGSVQIVYaKPVDLSK.V + Acetyl (K)
34298	1017.97	2033.93	2033.92	5.86	20	0.027	K.STPTAEDVpTAPLVDEGAPGK.Q + Phospho (ST)
34325	1018.94	2035.86	2035.86	1.83	86	9.3e-09	R.QEFEVMEDHAGTYGLGDR.K + Gln->pyro-Glu (N-term Q)
34380	681.005	2039.99	2039.99	0.85	33	0.0011	K.VAVVRpTPPKpSPSSAuKSR.L + GlyGly (K); 2 Phospho (ST)
34544	684.71	2051.11	2051.11	0.88	20	0.01	K.HdQPGGGKVdQIVYKPVDLSK.V + 2 Deamidated (NQ)
34550	1026.93	2051.85	2051.85	0.25	82	2.8e-08	R.QEFEVoMEDHAGTYGLGDR.K + Oxidation (M); Gln->pyro-Glu (N-term Q)
34568	1027.43	2052.85	2052.84	8.28	27	0.0055	R.QEFEVoMEDHAGTYGLGDR.K + Oxidation (M); Deamidated (NQ); Gln->pyro-Glu (N-term Q)
34574	685.303	2052.89	2052.88	1.52	55	5.8e-06	R.QEFEVMEDHAGTYGLGDR.K
34575	1027.45	2052.89	2052.88	1.85	101	1.6e-10	R.QEFEVMEDHAGTYGLGDR.K
34712	688.368	2062.08	2062.08	0.41	25	0.0034	R.VQSaKIGSLDNITHVPGGGNK.K + Acetyl (K)
34783	1035.45	2068.88	2068.88	-1.73	88	4.2e-09	R.QEFEVoMEDHAGTYGLGDR.K + Oxidation (M)
34786	690.634	2068.88	2068.88	0.3	71	2.9e-07	R.QEFEVoMEDHAGTYGLGDR.K + Oxidation (M)
35011	696.302	2085.88	2085.88	1.17	24	0.0074	K.VAVVRpTPPKSPpSpSAKpSR.L + 4 Phospho (ST)
35355	704.038	2109.09	2109.11	-9.23	36	0.00044	K.oHdQPGGGaKVdQIVYKPVDLSK.V + 2 Deamidated (NQ); Acetyl (K); Oxidation (HW)
35853	534.536	2134.11	2134.11	0.42	39	0.00018	R.VQSuKIGSLDNITHVPGGGNK.K + GlyGly (K)
36229	721.656	2161.95	2161.94	0.31	50	4.9e-05	K.TPPAPKpTPPSSGEPPKpSGDR.S + 2 Phospho (ST)
36251	1082.99	2163.96	2163.95	2.3	76	5.1e-08	R.QEFEVMEDHAGTYGLGDRK.D + Gln->pyro-Glu (N-term Q)
36259	1083.46	2164.9	2164.9	0.94	113	1.8e-11	K.DQGGYTMHQDQEGDTDAGLK.E
36260	722.641	2164.9	2164.9	1.94	65	1.1e-06	K.DQGGYTMHQDQEGDTDAGLK.E
36279	722.971	2165.89	2165.88	4.82	50	2.8e-05	K.DdQGGYTMHQDQEGDTDAGLK.E + Deamidated (NQ)
36281	1083.96	2165.9	2165.88	7.98	24	0.011	K.DdQGGYTMHQDQEGDTDAGLK.E + Deamidated (NQ)
36282	1083.96	2165.9	2165.88	7.98	44	0.00012	K.DQGGYTMHQDQEGDTDAGLK.E + Deamidated (NQ)
36445	727.971	2180.89	2180.89	-0.56	27	0.0054	K.DQGGYTMoHQDQEGDTDAGLK.E + Oxidation (HW)
36446	727.971	2180.89	2180.89	-0.22	104	1.1e-10	K.DQGGYToMHQDQEGDTDAGLK.E + Oxidation (M)
36455	1091.46	2180.9	2180.89	3.03	80	2.4e-08	K.DQGGYToMHQDQEGDTDAGLK.E + Oxidation (M)
36456	727.99	2180.95	2180.93	7.7	22	0.016	R.dQEFEVoMEDHAGTYGLGDRK.D + Oxidation (M); Deamidated (NQ); Gln->pyro-Glu (N-term Q)
36461	546.252	2180.98	2180.98	-0.21	58	6e-06	R.QEFEVMEDHAGTYGLGDRK.D
36464	728.001	2180.98	2180.98	0.15	52	2.4e-05	R.QEFEVMEDHAGTYGLGDRK.D
36474	728.304	2181.89	2181.88	7.16	63	8.6e-07	K.DQGGYToMHQDdQEGDTDAGLK.E + Oxidation (M); Deamidated (NQ)
36480	1092	2181.98	2181.96	6.51	54	8.4e-06	R.dQEFEVMEDHAGTYGLGDRK.D + Deamidated (NQ)
36726	550.251	2196.98	2196.97	0.76	38	0.00041	R.QEFEVoMEDHAGTYGLGDRK.D + Oxidation (M)
37783	1147.5	2292.99	2292.99	-0.072	27	0.0067	R.KDQGGYTMHQDQEGDTDAGLK.E
37785	574.256	2292.99	2292.99	1.14	53	1.8e-05	R.KDQGGYTMHQDQEGDTDAGLK.E
37786	765.339	2292.99	2292.99	1.26	55	1.2e-05	R.KDQGGYTMHQDQEGDTDAGLK.E
37794	574.502	2293.98	2293.98	2.05	30	0.0027	R.KDdQGGYTMHQDQEGDTDAGLK.E + Deamidated (NQ)
37803	765.691	2294.05	2294.06	-3.34	19	0.032	K.pTDHGAEIVYKSPVVSGDTSPR.H + Phospho (ST)
37804	765.694	2294.06	2294.06	0.5	69	3.7e-07	K.TDHGAEIVYKpSPVVSGDTSPR.H + Phospho (ST)
37955	578.254	2308.99	2308.99	0.27	27	0.011	R.KDQGGYToMHQDQEGDTDAGLK.E + Oxidation (M)
37956	578.254	2308.99	2308.99	0.48	41	0.00047	R.KDQGGYTMoHQDQEGDTDAGLK.E + Oxidation (HW)
37957	770.67	2308.99	2308.98	5.35	44	0.00022	R.mKDQGGYTMHdQDdQEGDTDAGLK.E + 2 Deamidated (NQ); Methyl (K)
37958	770.67	2308.99	2308.99	1.2	30	0.0034	R.KDQGGYTMoHQDQEGDTDAGLK.E + Oxidation (HW)
38763	792.35	2374.03	2374.02	0.97	80	2.9e-08	K.TDHGAEIVYKpSPVVpSGDTSPR.H + 2 Phospho (ST)
38764	792.35	2374.03	2374.02	1.05	67	7e-07	K.TDHGAEIVYKpSPVVSGDTpSPR.H + 2 Phospho (ST)
38765	1188.02	2374.03	2374.02	1.1	60	4.2e-06	K.TDHGAEIVYKpSPVVSGDTpSPR.H + 2 Phospho (ST)
38766	594.514	2374.03	2374.02	1.25	49	5.3e-05	K.TDHGAEIVYKpSPVVSGDTpSPR.H + 2 Phospho (ST)
38939	797.683	2390.03	2390.02	1.79	52	1.9e-05	K.ESPLQTPTEDGSEEPGSETSDAK.S
38940	1196.02	2390.03	2390.02	1.85	85	1.1e-08	K.ESPLQTPTEDGSEEPGSETSDAK.S
39154	803.708	2408.1	2408.1	0.38	25	0.018	K.TDHGAEIVYuKSPVVSGDpTSPR.H + GlyGly (K); Phospho (ST)
39488	813.117	2436.33	2436.34	-3.56	27	0.0035	K.HVPGGGSVQIVYKPVDLSaKVTSK.C + Acetyl (K)
39652	819.004	2453.99	2453.99	0.28	62	1.3e-06	K.TDHGAEIVYKpSPVVpSGDTpSPR.H + 3 Phospho (ST)
39654	1228	2453.99	2453.99	0.36	47	4.2e-05	K.TDHGAEIVYKpSPVVpSGDpTSPR.H + 3 Phospho (ST)
39664	1228.01	2454	2453.99	1.95	72	1.9e-07	K.TDHGAEIVYKpSPVVpSGDTpSPR.H + 3 Phospho (ST)
39666	819.006	2454	2453.99	2.37	36	0.00077	K.TDHGAEIVYKpSPVVSGDpTpSPR.H + 3 Phospho (ST)
39684	819.401	2455.18	2455.19	-2.05	23	0.023	K.DRVQpSaKIGSLDNITHVPGGGNaK.K + Phospho (ST); 2 Acetyl (K)
40527	634.268	2533.04	2533.05	-4.83	22	0.021	K.dNVuKpSmKIGpSpTEdNLaKHdQPGGGaK.V + 3 Deamidated (NQ); GlyGly (K); 3 Phospho (ST); 2 Acetyl (K); Methyl (K)
41754	885.381	2653.12	2653.12	-0.054	29	0.009	K.AKTDHGAEIVYKpSPVVSGDpTpSPR.H + 3 Phospho (ST)
45239	1081.88	3242.6	3242.6	1.71	101	3.3e-10	R.HLSNVSSTGSIDMVDSPQLATLADEVSASLAK.Q
45249	1082.2	3243.58	3243.58	0.81	102	2.9e-10	R.HLSdNVSSTGSIDMVDSPQLATLADEVSASLAK.Q + Deamidated (NQ)
45301	1087.2	3258.58	3258.59	-3.34	108	9.3e-11	R.HLSNVSSTGSIDoMVDSPQLATLADEVSASLAK.Q + Oxidation (M)
45312	1087.53	3259.58	3259.58	-0.41	51	6.5e-05	R.oHLSdNVSSTGSIDMVDSPQLATLADEVSASLAK.Q + Deamidated (NQ); Oxidation (HW)
45536	1108.53	3322.56	3322.56	-0.91	49	8e-05	R.HLSNVpSSTGSIDMVDSPQLATLADEVSASLAK.Q + Phospho (ST)
45538	1108.53	3322.57	3322.56	0.85	79	1e-07	R.HLSNVSSTGSIDMVDpSPQLATLADEVSASLAK.Q + Phospho (ST)
45540	1108.53	3322.57	3322.56	1.08	115	3.1e-11	R.HLSNVSSTGpSIDMVDSPQLATLADEVSASLAK.Q + Phospho (ST)
45551	1108.86	3323.56	3323.55	3.83	55	1.4e-05	R.HLSdNVSSTGSIDMVDpSPQLATLADEVSASLAK.Q + Deamidated (NQ); Phospho (ST)
45620	1113.86	3338.56	3338.56	-0.0066	90	9.8e-09	R.HLSNVSSTGSIDoMVDpSPQLATLADEVSASLAK.Q + Oxidation (M); Phospho (ST)
45622	1113.86	3338.56	3338.56	1.53	54	1.8e-05	R.HLSNVpSSTGSIDoMVDSPQLATLADEVSASLAK.Q + Oxidation (M); Phospho (ST)
45625	1114.19	3339.55	3339.54	3.28	33	0.003	R.HLSNVSSTGpSIDoMVDSPdQLATLADEVSASLAK.Q + Oxidation (M); Deamidated (NQ); Phospho (ST)
45854	1135.18	3402.52	3402.53	-2.01	80	1.8e-07	R.HLSNVpSSTGpSIDMVDpSPQLATLADEVSASLAK.Q + 2 Phospho (ST)
45856	1135.18	3402.53	3402.53	0.26	68	2.1e-06	R.pHLSNVpSSTGSIDMVDSPQLATLADEVSASLAK.Q + Phospho (ST); Phospho (H)
45861	1135.19	3402.54	3402.53	1.76	98	1.2e-09	R.pHLSNVSSTGpSIDMVDSPQLATLADEVSASLAK.Q + Phospho (ST); Phospho (H)
45863	1135.19	3402.54	3402.53	1.98	90	1.4e-08	R.HLSNVSSTGSIDMVDSPQLATLADEVSASLAK.Q + 2 Phospho (ST)
45866	1135.19	3402.54	3402.53	3.16	53	8.9e-05	R.HLSNVSSTGSIDMVDSPQLATLADEVSASLAK.Q + Phospho (ST); Phospho (H)
45875	1135.52	3403.53	3403.51	5.09	30	0.011	R.HLpSNVpSSTGSIDMVDSPQLATLADEVSASLAK.Q + Deamidated (NQ); Phospho (ST); Phospho (H)
45876	1135.52	3403.53	3403.51	5.96	44	0.00051	R.HLSNVSSpTGpSIDMVDSPdQLATLADEVSASLAK.Q + Deamidated (NQ); 2 Phospho (ST)
45877	1135.52	3403.53	3403.51	6.06	27	0.011	R.HLSdNVSSpTGSIDMVDSPdQLATLADEVSASLAK.Q + Deamidated (NQ); 2 Phospho (ST)
45926	1140.51	3418.5	3418.53	-6.05	73	3.4e-07	R.HLSNVSSTGSIDoMVDSPQLATLADEVSASLAK.Q + Oxidation (M); 2 Phospho (ST)
45928	1140.52	3418.53	3418.53	2.2	23	0.066	R.HLSNVSSTGSIDMVDSPQLATLADEVSASLAK.Q + 2 Phospho (ST); Oxidation (HW)
45929	1140.52	3418.53	3418.53	2.2	37	0.0028	R.HLSNVSSTGSIDMVDSPQLATLADEVSASLAK.Q + Oxidation (M); Phospho (ST); Phospho (H)
45938	1140.85	3419.53	3419.51	7.45	29	0.014	R.HLSNVSSTGSIDMVDSPQLATLADEVSASLAK.Q + Oxidation (M); Deamidated (NQ); 2 Phospho (ST)
45939	1140.85	3419.54	3419.51	7.77	55	4.6e-05	R.HLSNVSSTGSIDMVDSPQLATLADEVSASLAK.Q + Oxidation (M); Deamidated (NQ); 2 Phospho (ST)
46123	1161.85	3482.52	3482.5	7.46	87	1.4e-08	R.HLSNVSSTGSIDMVDSPQLATLADEVSASLAK.Q + 3 Phospho (ST)
47152	1313.61	3937.82	3937.82	-0.93	26	0.015	K.QAAAQPHTEIPEGTTAEEAGIGDTPSLEDEAAGHVTQAR.M + Gln->pyro-Glu (N-term Q)
47169	989.72	3954.85	3954.85	0.96	55	1.9e-05	K.QAAAQPHTEIPEGTTAEEAGIGDTPSLEDEAAGHVTQAR.M
47479	1155.23	4616.88	4616.88	0.026	81	6.1e-08	K.DQGGYTMHQDQEGDTDAGLKESPLQpTPTEDGSEEPGSETSDAK.S + Phospho (ST)
47487	1159.48	4633.88	4633.86	4.79	24	0.023	K.DQGGYToMHQDQEGDTDAGLKESPLdQTPpTEDGSEEPGSETSDAK.S + Oxidation (M); Deamidated (NQ); Phospho (ST)
47488	1159.73	4634.88	4634.84	8.02	37	0.0024	K.DQGGYToMHQDdQEGDTDAGLKESPLdQTPTEDGSEEPGSETSDAK.S + Oxidation (M); 2 Deamidated (NQ); Phospho (ST)

## Sheet: GGT1
GGT1
Query	Observed	Mr(expt)	Mr(calc)	ppm	Score	Expect	Peptide
10053	431.238	860.461	860.46	0.61	39	0.00012	K.IGSTENLK.H
10068	431.729	861.444	861.444	0.037	57	2e-06	K.IGSTEdNLK.H + Deamidated (NQ)
10073	862.452	861.445	861.444	1.04	51	8.1e-06	K.IGSTEdNLK.H + Deamidated (NQ)
10570	442.782	883.549	883.549	0.24	38	0.00016	K.VQIINKaK.L + Acetyl (K)
10573	884.558	883.551	883.549	1.85	32	0.00063	K.VQIINaKK.L + Acetyl (K)
11813	471.221	940.427	940.427	0.55	59	1.4e-06	K.IGpSTENLK.H + Phospho (ST)
11815	471.221	940.428	940.427	1.72	17	0.018	K.IGSpTENLK.H + Phospho (ST)
11816	941.436	940.429	940.427	2.17	62	6.8e-07	K.IGpSTENLK.H + Phospho (ST)
11823	471.712	941.409	941.411	-1.67	18	0.017	K.IGSpTEdNLK.H + Deamidated (NQ); Phospho (ST)
11824	471.713	941.411	941.411	0.16	46	2.6e-05	K.IGpSTEdNLK.H + Deamidated (NQ); Phospho (ST)
11826	942.419	941.412	941.411	1.08	55	3e-06	K.IGpSTEdNLK.H + Deamidated (NQ); Phospho (ST)
11829	942.421	941.414	941.411	3.4	19	0.013	K.IGSpTEdNLK.H + Deamidated (NQ); Phospho (ST)
12530	490.264	978.513	978.513	-0.7	20	0.0092	K.LTFREdNAK.A + Deamidated (NQ)
12942	498.753	995.492	995.492	-0.14	32	1.5e-06	K.TPPSSGEPPK.S
13167	502.275	1002.53	1002.53	0.15	58	1.5e-06	K.LDLSNVQSK.C
13177	1003.54	1002.54	1002.53	1.31	63	5e-07	K.LDLSNVQSK.C
13197	502.766	1003.52	1003.52	-1.68	42	6.2e-05	K.LDLSNVdQSK.C + Deamidated (NQ)
13198	1004.53	1003.52	1003.52	1.98	31	0.00088	K.LDLSNVdQSK.C + Deamidated (NQ)
13199	1004.53	1003.52	1003.52	4.11	40	0.00011	K.LDLSdNVQSK.C + Deamidated (NQ)
14167	523.792	1045.57	1045.57	0.039	40	9.3e-05	K.VAVVRpTPPK.S + Phospho (ST)
14561	533.798	1065.58	1065.58	0.47	49	1.4e-05	R.TPSLPTPPTR.E
14567	1066.59	1065.58	1065.58	1.12	29	0.0012	R.TPSLPTPPTR.E
15395	551.28	1100.55	1100.55	-0.21	46	2.6e-05	K.SPVVSGDTSPR.H
15999	564.312	1126.61	1126.61	0.58	23	0.0049	K.GQAdNATRIPAK.T + Deamidated (NQ)
16124	566.322	1130.63	1130.63	0.63	75	3e-08	K.KLDLSNVQSK.C
16125	1131.64	1130.63	1130.63	0.8	71	8.3e-08	K.KLDLSNVQSK.C
16142	566.786	1131.56	1131.56	1.06	43	4.6e-05	K.TDHGAEIVYK.S
16144	1132.57	1131.56	1131.56	1.98	61	7.2e-07	K.TDHGAEIVYK.S
16533	573.782	1145.55	1145.55	0.75	35	0.00031	R.TPSLPpTPPTR.E + Phospho (ST)
16586	574.783	1147.55	1147.55	1.01	46	2.4e-05	K.TDoHGAEIVYK.S + Oxidation (HW)
17567	591.264	1180.51	1180.51	0.41	25	0.0031	K.SPVVSGDpTSPR.H + Phospho (ST)
17568	591.264	1180.51	1180.51	0.51	45	2.8e-05	K.SPVVpSGDTSPR.H + Phospho (ST)
17569	591.264	1180.51	1180.51	0.83	52	6.6e-06	K.SPVVSGDTpSPR.H + Phospho (ST)
17833	397.55	1189.63	1189.63	-0.6	22	0.006	K.SuKIGSTENLK.H + GlyGly (K)
19344	415.899	1244.67	1244.67	1.5	19	0.012	K.uKLDLSNVQSK.C + GlyGly (K)
19345	623.345	1244.67	1244.67	1.89	37	0.00021	K.uKLDLSNVQSK.C + GlyGly (K)
19677	631.248	1260.48	1260.48	1.35	33	0.00052	K.SPVVpSGDTpSPR.H + 2 Phospho (ST)
20795	1309.72	1308.71	1308.71	0.43	70	1.1e-07	R.LQTAPVPMPDLK.N
20800	655.364	1308.71	1308.71	1.59	60	1.1e-06	R.LQTAPVPMPDLK.N
21180	663.361	1324.71	1324.71	0.89	41	8.2e-05	R.LQTAPVPoMPDLK.N + Oxidation (M)
22671	694.911	1387.81	1387.81	0.33	56	2.3e-06	K.VQIVYKPVDLSK.V
22673	463.61	1387.81	1387.81	1.11	21	0.0088	K.VQIVYKPVDLSK.V
22774	697.321	1392.63	1392.63	0.66	62	6.4e-07	R.SGYSSPGSPGTPGSR.S
23334	709.4	1416.79	1416.78	1.33	42	7e-05	K.HQPGGGaKVQIINK.K + Acetyl (K)
23385	474.265	1419.77	1419.77	0.35	34	0.00039	R.TPSLPTPPTREPK.K
23386	710.894	1419.77	1419.77	1.31	43	5.1e-05	R.TPSLPTPPTREPK.K
24350	735.331	1468.65	1468.65	0.28	17	0.042	R.SRpTPSLPpTPPTR.E + 2 Phospho (ST)
24436	737.304	1472.59	1472.59	0.69	53	5e-06	R.SGYSpSPGSPGTPGSR.S + Phospho (ST)
24437	737.305	1472.6	1472.59	1.78	29	0.0014	R.SGYSSPGpSPGTPGSR.S + Phospho (ST)
24749	745.415	1488.81	1488.82	-0.88	19	0.011	K.HQPGGGuKVQIINK.K + GlyGly (K)
24949	500.92	1499.74	1499.74	0.12	39	0.00019	R.TPSLPpTPPTREPK.K + Phospho (ST)
24951	750.877	1499.74	1499.74	1.22	16	0.034	R.TPSLPpTPPTREPK.K + Phospho (ST)
25347	381.701	1522.77	1522.77	0.2	18	0.014	K.IGSTEdNLKHQPGGGK.V + Deamidated (NQ)
25354	508.599	1522.77	1522.77	0.38	44	3.7e-05	K.IGSTEdNLKHQPGGGK.V + Deamidated (NQ)
25962	777.288	1552.56	1552.56	1.12	53	4.7e-06	R.SGYSpSPGpSPGTPGSR.S + 2 Phospho (ST)
25963	777.288	1552.56	1552.56	1.52	24	0.0042	R.SGYpSpSPGSPGTPGSR.S + 2 Phospho (ST)
25964	777.289	1552.56	1552.56	3.01	19	0.013	R.SGYpSSPGpSPGTPGSR.S + 2 Phospho (ST)
25974	777.423	1552.83	1552.83	1.45	61	8.3e-07	K.SRLdQTAPVPMPDLK.N + Deamidated (NQ)
25977	518.618	1552.83	1552.83	2.23	19	0.012	K.SRLdQTAPVPMPDLK.N + Deamidated (NQ)
26147	522.602	1564.78	1564.78	-0.12	29	0.0026	K.IGSTEdNLaKHQPGGGK.V + Acetyl (K); Deamidated (NQ)
26212	785.42	1568.82	1568.82	0.94	45	3.1e-05	K.SRLdQTAPVPoMPDLK.N + Deamidated (NQ); Oxidation (M)
26377	526.946	1577.82	1577.82	0.55	59	1.2e-06	K.IGSLDNITHVPGGGNK.K
26382	789.916	1577.82	1577.82	0.98	88	1.6e-09	K.IGSLDNITHVPGGGNK.K
26413	527.275	1578.8	1578.8	1.7	51	1.6e-05	K.IGSLDdNITHVPGGGNK.K + Deamidated (NQ)
26414	527.275	1578.8	1578.8	2.86	59	2.6e-06	K.IGSLDdNITHVPGGGNK.K + Deamidated (NQ)
26415	790.41	1578.81	1578.8	3.07	90	1.9e-09	K.IGSLDdNITHVPGGGNK.K + Deamidated (NQ)
26764	797.914	1593.81	1593.81	1.55	84	3.9e-09	K.IGSLDNIToHVPGGGNK.K + Oxidation (HW)
26912	535.255	1602.74	1602.74	1.13	43	7e-05	K.IGSpTEdNLKHQPGGGK.V + Deamidated (NQ); Phospho (ST)
26922	401.72	1602.85	1602.85	0.16	41	8.9e-05	K.VAVVRpTPPKSPSSAK.S + Phospho (ST)
26923	535.29	1602.85	1602.85	0.2	65	3.4e-07	K.VAVVRpTPPKSPSSAK.S + Phospho (ST)
26930	802.433	1602.85	1602.85	1.23	49	1.2e-05	K.VAVVRpTPPKSPSSAK.S + Phospho (ST)
27691	546.285	1635.83	1635.83	-0.2	39	0.00013	K.IGSTENLKHQPGGGK.V + GlyGly (K)
27693	409.966	1635.83	1635.83	-0.033	28	0.0018	K.IGSTENLuKHQPGGGK.V + GlyGly (K)
27712	546.612	1636.82	1636.82	-0.87	51	7.9e-06	K.IGSTENLuKHQPGGGK.V + Deamidated (NQ); GlyGly (K)
27714	410.211	1636.82	1636.82	-0.41	34	0.00054	K.IGSTEdNLuKHQPGGGK.V + Deamidated (NQ); GlyGly (K)
27974	825.967	1649.92	1649.92	1.78	30	0.001	R.LQTAPVPMPDLKNVK.S
27996	551.308	1650.9	1650.9	0.63	42	5.7e-05	R.LQTAPVPMPDLKNVK.S + Deamidated (NQ)
28000	826.461	1650.91	1650.9	2.96	45	3.1e-05	R.LQTAPVPMPDLKNVK.S + Deamidated (NQ)
28111	829.898	1657.78	1657.78	-0.1	61	1e-06	K.IGSLDNITHVPGGGNK.K + Phospho (ST)
28308	556.607	1666.8	1666.8	0.79	37	0.00045	K.TPPAPKpTPPSSGEPPK.S + Phospho (ST)
28314	834.407	1666.8	1666.8	1.83	42	0.00014	K.TPPAPKpTPPSSGEPPK.S + Phospho (ST)
28326	556.64	1666.9	1666.9	1.65	17	0.022	R.LQTAPVPoMPDLKdNVK.S + Deamidated (NQ); Oxidation (M)
28572	561.946	1682.82	1682.82	0.31	26	0.0033	K.VAVVRpTPPKSPSpSAK.S + 2 Phospho (ST)
28573	842.415	1682.82	1682.82	0.44	46	9.4e-05	K.VAVVRpTPPKpSPSSAK.S + 2 Phospho (ST)
28579	561.946	1682.82	1682.82	0.97	35	0.00048	K.VAVVRpTPPKpSPSSAK.S + 2 Phospho (ST)
29027	427.485	1705.91	1705.91	0.82	34	0.00053	K.IGSLDNITHVPGGGNKK.I
29028	853.964	1705.91	1705.91	1.06	79	1.4e-08	K.IGSLDNITHVPGGGNKK.I
29030	569.645	1705.91	1705.91	1.55	42	7.7e-05	K.IGSLDNITHVPGGGNKK.I
29066	427.731	1706.9	1706.9	0.75	42	0.00012	K.IGSLDNITHVPGGGdNKK.I + Deamidated (NQ)
29069	569.974	1706.9	1706.9	2.95	49	2.7e-05	K.IGSLDNITHVPGGGdNKK.I + Deamidated (NQ)
29070	854.458	1706.9	1706.9	4.06	58	3.5e-06	K.IGSLDNITHVPGGGdNKK.I + Deamidated (NQ)
29083	854.953	1707.89	1707.88	6.85	24	0.0087	K.IGSLDdNITHVPGGGdNKK.I + 2 Deamidated (NQ)
29452	577.989	1730.94	1730.94	-0.055	50	9.3e-06	K.KVAVVRpTPPKSPSSAK.S + Phospho (ST)
29454	433.743	1730.94	1730.94	0.22	49	1.1e-05	K.KVAVVRpTPPKSPSSAK.S + Phospho (ST)
29458	433.746	1730.95	1730.95	0.46	22	0.006	K.HQPGGGuKVQIINKK.L + 2 GlyGly (K)
29536	868.466	1734.92	1734.93	-5.74	23	0.0047	K.IGSLDdNITHVPGGGNmKmK.I + 2 Methyl (K); Deamidated (NQ)
29705	874.389	1746.76	1746.76	-0.23	38	0.00054	K.TPPAPKpTPPSpSGEPPK.S + 2 Phospho (ST)
29707	583.262	1746.76	1746.76	0.46	28	0.0052	K.TPPAPKpTPPSpSGEPPK.S + 2 Phospho (ST)
29745	583.648	1747.92	1747.92	0.29	20	0.018	K.IGSLDNITHVPGGGNaKK.I + Acetyl (K)
29983	588.602	1762.78	1762.78	1.06	27	0.0067	K.VAVVRpTPPKSPpSpSAK.S + 3 Phospho (ST)
29984	882.4	1762.78	1762.78	1.52	31	0.003	K.VAVVRpTPPKpSPSpSAK.S + 3 Phospho (ST)
30021	588.996	1763.97	1763.96	3.24	38	0.00018	R.LQTAPVPMPDLuKNVK.S + GlyGly (K)
30037	589.322	1764.94	1764.94	-0.49	20	0.022	R.LQTAPVPMPDLuKdNVK.S + Deamidated (NQ); GlyGly (K)
30546	599.961	1796.86	1796.86	0.97	23	0.0069	K.VAVVRTPPKSPSSAK.S + GlyGly (K); 2 Phospho (ST)
30761	453.735	1810.91	1810.91	0.21	19	0.02	K.KVAVVRpTPPuKpSPSSAK.S + 2 Phospho (ST)
30762	604.645	1810.91	1810.91	0.77	31	0.0011	K.KVAVVRpTPPKpSPSSAK.S + 2 Phospho (ST)
30868	606.964	1817.87	1817.87	1.19	21	0.022	K.SKIGSpTEdNLKHQPGGGK.V + Deamidated (NQ); Phospho (ST)
31971	632.679	1895.02	1895.02	-1.49	51	9.7e-06	K.SRLdQTAPVPMPDLKdNVK.S + 2 Deamidated (NQ)
32066	635.278	1902.81	1902.8	3.79	19	0.038	R.SRpTPpSLPpTPPTREPK.K + 3 Phospho (ST)
32838	977.989	1953.96	1953.95	5.73	62	1.4e-06	K.STPTAEDVTAPLVDEGAPGK.Q
33264	990.55	1979.09	1979.08	0.89	89	1.9e-09	K.HVPGGGSVQIVYKPVDLSK.V
33266	660.703	1979.09	1979.08	1.04	72	1e-07	K.HVPGGGSVQIVYKPVDLSK.V
33275	495.779	1979.09	1979.08	1.25	57	2.9e-06	K.HVPGGGSVQIVYKPVDLSK.V
33508	666.034	1995.08	1995.08	0.61	67	3.9e-07	K.oHVPGGGSVQIVYKPVDLSK.V + Oxidation (HW)
33527	999.04	1996.07	1996.06	1.11	75	7e-08	K.oHVPGGGSVdQIVYKPVDLSK.V + Deamidated (NQ); Oxidation (HW)
33530	666.365	1996.07	1996.06	5.01	40	0.00019	K.oHVPGGGSVdQIVYKPVDLSK.V + Deamidated (NQ); Oxidation (HW)
33778	674.698	2021.07	2021.05	8.45	27	0.0033	R.VQSKIGSLDdNITHVPGGGNK.K + Deamidated (NQ)
33952	679.629	2035.86	2035.86	2.84	45	0.00014	R.QEFEVMEDHAGTYGLGDR.K + Gln->pyro-Glu (N-term Q)
33953	1018.94	2035.86	2035.86	2.85	86	1.2e-08	R.QEFEVMEDHAGTYGLGDR.K + Gln->pyro-Glu (N-term Q)
33964	1019.43	2036.85	2036.84	5.31	47	7.6e-05	R.dQEFEVMEDHAGTYGLGDR.K + Deamidated (NQ); Gln->pyro-Glu (N-term Q)
34008	681.008	2040	2039.99	4.71	23	0.0078	K.VAVVRpTPPKpSPSSAuKSR.L + GlyGly (K); 2 Phospho (ST)
34139	1026.94	2051.86	2051.85	5	77	7.2e-08	R.QEFEVoMEDHAGTYGLGDR.K + Gln->pyro-Glu (N-term Q); Oxidation (M)
34159	685.303	2052.89	2052.88	0.71	56	4.6e-06	R.QEFEVMEDHAGTYGLGDR.K
34167	1027.45	2052.89	2052.88	3.87	102	1.4e-10	R.QEFEVMEDHAGTYGLGDR.K
34186	685.722	2054.14	2054.15	-2.33	28	0.0016	K.VQIINuKuKLDLSNVQSK.C + 2 GlyGly (K)
34245	688.369	2062.08	2062.08	1.39	25	0.0034	R.VQSaKIGSLDNITHVPGGGNK.K + Acetyl (K)
34309	690.633	2068.88	2068.88	-1.29	51	2e-05	R.QEFEVoMEDHAGTYGLGDR.K + Oxidation (M)
34312	1035.45	2068.88	2068.88	0.99	72	2.4e-07	R.QEFEVoMEDHAGTYGLGDR.K + Oxidation (M)
35816	722.322	2163.94	2163.95	-4.03	51	1.9e-05	R.QEFEVMEDHAGTYGLGDRK.D + Gln->pyro-Glu (N-term Q)
35829	1083.46	2164.9	2164.9	1.83	139	3.8e-14	K.DQGGYTMHQDQEGDTDAGLK.E
35831	722.641	2164.9	2164.9	2.62	68	5.2e-07	K.DQGGYTMHQDQEGDTDAGLK.E
35843	722.972	2165.89	2165.88	6.51	67	5.3e-07	K.DQGGYTMHdQDQEGDTDAGLK.E + Deamidated (NQ)
35845	722.973	2165.9	2165.88	8.11	28	0.0044	K.DQGGYTMHQDdQEGDTDAGLK.E + Deamidated (NQ)
36026	727.972	2180.89	2180.89	0.62	22	0.018	K.DQGGYTMoHQDQEGDTDAGLK.E + Oxidation (HW)
36027	727.972	2180.89	2180.89	0.7	76	6.4e-08	K.DQGGYToMHQDQEGDTDAGLK.E + Oxidation (M)
36031	1091.46	2180.9	2180.89	4.71	61	1.9e-06	K.DQGGYToMHQDQEGDTDAGLK.E + Oxidation (M)
36034	546.252	2180.98	2180.98	-0.78	43	0.00016	R.QEFEVMEDHAGTYGLGDRK.D
36036	728.001	2180.98	2180.98	0.23	50	3.6e-05	R.QEFEVMEDHAGTYGLGDRK.D
36054	728.332	2181.98	2181.96	5.44	33	0.0011	R.dQEFEVMEDHAGTYGLGDRK.D + Deamidated (NQ)
36741	748.309	2241.91	2241.91	-2.3	19	0.032	K.TPPAPKpTPPpSpSGEPPKSGDR.S + 3 Phospho (ST)
37337	574.254	2292.99	2292.99	-1.63	30	0.0042	R.KDQGGYTMHQDQEGDTDAGLK.E
37339	765.34	2293	2292.99	3.17	43	0.00014	R.KDQGGYTMHQDQEGDTDAGLK.E
37355	765.694	2294.06	2294.06	1.39	69	3.7e-07	K.TDHGAEIVYKpSPVVSGDTSPR.H + Phospho (ST)
38247	792.349	2374.03	2374.02	0.58	67	6.5e-07	K.TDHGAEIVYKpSPVVpSGDTSPR.H + 2 Phospho (ST)
38248	1188.02	2374.03	2374.02	0.69	60	3.1e-06	K.TDHGAEIVYKpSPVVSGDpTSPR.H + 2 Phospho (ST)
38249	792.349	2374.03	2374.02	0.89	55	9.8e-06	K.TDHGAEIVYKpSPVVSGDTpSPR.H + 2 Phospho (ST)
38254	1188.02	2374.03	2374.02	2.54	57	7.3e-06	K.TDHGAEIVYKpSPVVSGDTpSPR.H + 2 Phospho (ST)
38433	1196.02	2390.03	2390.02	0.83	66	8.7e-07	K.ESPLQTPTEDGSEEPGSETSDAK.S
38488	799.117	2394.33	2394.33	1.25	20	0.013	K.HVPGGGSVQIVYKPVDLSKVTSK.C
39089	614.503	2453.98	2453.99	-3.08	22	0.013	K.TDHGAEIVYKpSPVVpSGDTpSPR.H + 3 Phospho (ST)
39093	819.005	2453.99	2453.99	0.51	56	5.7e-06	K.TDHGAEIVYKpSPVVpSGDTpSPR.H + 3 Phospho (ST)
39094	819.005	2453.99	2453.99	0.58	19	0.029	K.TDHGAEIVYKpSPVVpSGDpTSPR.H + 3 Phospho (ST)
39097	1228	2453.99	2453.99	1.36	57	7.2e-06	K.TDHGAEIVYKpSPVVpSGDTpSPR.H + 3 Phospho (ST)
39734	627.842	2507.34	2507.34	0.95	20	0.023	K.DNIaKoHVPGGGSVQIVYKPVDLSK.V + Acetyl (K); Oxidation (HW)
41166	885.383	2653.13	2653.12	1.74	31	0.0041	K.AKTDHGAEIVYKpSPVVpSGDTpSPR.H + 3 Phospho (ST)
44685	1034.52	3100.54	3100.54	1.96	16	0.055	K.IGSTEdNLaKHdQPGGGKVdQIVYaKPVDLpSaK.V + 3 Acetyl (K); 3 Deamidated (NQ); Phospho (ST)
45158	1081.87	3242.6	3242.6	0.58	118	1.5e-11	R.HLSNVSSTGSIDMVDSPQLATLADEVSASLAK.Q
45166	1082.2	3243.59	3243.58	1.25	96	2.1e-09	R.HLSdNVSSTGSIDMVDSPQLATLADEVSASLAK.Q + Deamidated (NQ)
45167	1082.2	3243.59	3243.58	1.82	92	4.6e-09	R.HLSNVSSTGSIDMVDSPdQLATLADEVSASLAK.Q + Deamidated (NQ)
45179	1082.53	3244.58	3244.57	4.08	52	1.5e-05	R.HLSdNVSSTGSIDMVDSPdQLATLADEVSASLAK.Q + 2 Deamidated (NQ)
45238	1087.53	3259.58	3259.58	1.05	71	6.4e-07	R.HLSNVSSTGSIDoMVDSPdQLATLADEVSASLAK.Q + Deamidated (NQ); Oxidation (M)
45440	1108.53	3322.57	3322.56	1.08	79	3.7e-08	R.HLSNVpSSTGSIDMVDSPQLATLADEVSASLAK.Q + Phospho (ST)
45441	1108.53	3322.57	3322.56	1.95	112	3.2e-11	R.HLSNVSSTGpSIDMVDSPQLATLADEVSASLAK.Q + Phospho (ST)
45442	1108.53	3322.57	3322.56	2.5	95	1.1e-09	R.HLpSNVSSTGSIDMVDSPQLATLADEVSASLAK.Q + Phospho (ST)
45443	1108.53	3322.57	3322.56	3.16	138	2e-13	R.HLSNVSSTGSIDMVDpSPQLATLADEVSASLAK.Q + Phospho (ST)
45447	1108.86	3323.55	3323.55	1.52	34	0.0015	R.HLSdNVSSTGSIDMVDpSPQLATLADEVSASLAK.Q + Deamidated (NQ); Phospho (ST)
45448	1108.86	3323.56	3323.55	3.93	57	1.5e-05	R.HLSdNVpSSTGSIDMVDSPQLATLADEVSASLAK.Q + Deamidated (NQ); Phospho (ST)
45454	1109.19	3324.56	3324.53	9	35	0.0011	R.HLpSdNVSSTGSIDMVDSPdQLATLADEVSASLAK.Q + 2 Deamidated (NQ); Phospho (ST)
45686	1135.51	3403.51	3403.51	-0.28	52	1.3e-05	R.pHLSdNVSSTGpSIDMVDSPQLATLADEVSASLAK.Q + Deamidated (NQ); Phospho (ST); Phospho (H)
45687	1135.52	3403.53	3403.51	4.88	31	0.0022	R.HLSdNVSSTGpSIDMVDpSPQLATLADEVSASLAK.Q + Deamidated (NQ); 2 Phospho (ST)
45689	1135.52	3403.54	3403.51	7.57	44	0.00053	R.HLSNVSSpTGpSIDMVDSPdQLATLADEVSASLAK.Q + Deamidated (NQ); 2 Phospho (ST)
46448	989.721	3954.85	3954.85	1.58	73	1.9e-07	K.QAAAQPHTEIPEGTTAEEAGIGDTPSLEDEAAGHVTQAR.M
46793	1155.23	4616.88	4616.88	0.026	70	5.7e-07	K.DQGGYTMHQDQEGDTDAGLKESPLQpTPTEDGSEEPGSETSDAK.S + Phospho (ST)
46795	1155.73	4618.88	4618.85	8.22	34	0.0033	K.DQGGYpTMHdQDdQEGDTDAGLKESPLQTPTEDGSEEPGSETSDAK.S + 2 Deamidated (NQ); Phospho (ST)

## Sheet: GGT2
GGT2
Query	Observed	Mr(expt)	Mr(calc)	ppm	Score	Expect	Peptide
10029	431.238	860.461	860.46	0.54	48	1.7e-05	K.IGSTENLK.H
10042	862.451	861.444	861.444	-0.65	31	0.00081	K.IGSTENLK.H + Deamidated (NQ)
10045	431.73	861.445	861.444	0.39	52	6.1e-06	K.IGSTENLK.H + Deamidated (NQ)
10537	442.782	883.549	883.549	-0.5	28	0.0016	K.VQIINKK.L + Acetyl (K)
11595	471.221	940.427	940.427	0.27	53	5.4e-06	K.IGSTENLK.H + Phospho (ST)
11604	471.713	941.411	941.411	0.16	18	0.016	K.IGSTENLK.H + Deamidated (NQ); Phospho (ST)
11605	471.713	941.411	941.411	0.28	25	0.0033	K.IGSTENLK.H + Deamidated (NQ); Phospho (ST)
11969	478.798	955.582	955.581	0.66	24	0.0036	K.VQIINKK.L + GlyGly (K)
12436	490.264	978.514	978.513	0.61	20	0.011	K.LTFRENAK.A + Deamidated (NQ)
12845	498.753	995.492	995.492	0.097	45	3.4e-05	K.TPPSSGEPPK.S
13013	502.275	1002.54	1002.53	0.57	55	3.5e-06	K.LDLSNVQSK.C
13016	1003.54	1002.54	1002.53	1.19	32	0.00059	K.LDLSNVQSK.C
13029	502.766	1003.52	1003.52	-1.74	29	0.0012	K.LDLSNVQSK.C + Deamidated (NQ)
13030	502.766	1003.52	1003.52	-1.2	22	0.0058	K.LDLSNVQSK.C + Deamidated (NQ)
13705	523.791	1045.57	1045.57	-1.59	28	0.0015	K.VAVVRTPPK.S + Phospho (ST)
14041	533.798	1065.58	1065.58	0.59	49	1.2e-05	R.TPSLPTPPTR.E
14760	551.28	1100.55	1100.55	-0.21	39	0.00012	K.SPVVSGDTSPR.H
15333	566.323	1130.63	1130.63	1.05	68	1.6e-07	K.KLDLSNVQSK.C
15350	566.786	1131.56	1131.56	0.74	26	0.0028	K.TDHGAEIVYK.S
15601	382.221	1143.64	1143.64	1.1	18	0.015	K.IETHKLTFR.E
15651	573.782	1145.55	1145.55	0.33	25	0.0032	R.TPSLPTPPTR.E + Phospho (ST)
15652	573.782	1145.55	1145.55	1.07	23	0.0053	R.TPSLPTPPTR.E + Phospho (ST)
16263	587.328	1172.64	1172.64	0.97	58	1.7e-06	K.KLDLSNVQSK.C + Acetyl (K)
16411	591.264	1180.51	1180.51	0.83	33	0.00052	K.SPVVSGDTSPR.H + Phospho (ST)
17686	623.344	1244.67	1244.67	1.29	34	0.0004	K.KLDLSNVQSK.C + GlyGly (K)
18787	655.364	1308.71	1308.71	0.93	63	4.9e-07	R.LQTAPVPMPDLK.N
18794	1309.72	1308.72	1308.71	3.14	31	0.00083	R.LQTAPVPMPDLK.N
19114	663.361	1324.71	1324.71	0.98	55	3.2e-06	R.LQTAPVPMPDLK.N + Oxidation (M)
20139	463.61	1387.81	1387.81	0.25	41	7.3e-05	K.VQIVYKPVDLSK.V
20142	694.912	1387.81	1387.81	1.91	49	1.2e-05	K.VQIVYKPVDLSK.V
20199	697.321	1392.63	1392.63	0.046	67	2.2e-07	R.SGYSSPGSPGTPGSR.S
20679	474.265	1419.77	1419.77	0.6	52	5.8e-06	R.TPSLPTPPTREPK.K
21397	735.333	1468.65	1468.65	2.02	16	0.061	R.SRTPSLPTPPTR.E + 2 Phospho (ST)
21457	737.305	1472.6	1472.59	1.2	64	4.2e-07	R.SGYSSPGSPGTPGSR.S + Phospho (ST)
21815	500.92	1499.74	1499.74	-0.015	17	0.025	R.TPSLPTPPTREPK.K + Phospho (ST)
21953	756.877	1511.74	1511.75	-6.3	15	0.035	K.HQPGGGKVQIINK.K + Acetyl (K); Methyl (K); Deamidated (NQ); Phospho (H)
22103	381.701	1522.77	1522.77	-0.14	20	0.0092	K.IGSTENLKHQPGGGK.V + Deamidated (NQ)
22173	764.384	1526.75	1526.76	-3.52	12	0.063	K.NVKSKIGSTENLK.H + 2 Methyl (K); 2 Deamidated (NQ); Phospho (ST)
22597	777.422	1552.83	1552.83	0.42	42	6.2e-05	K.SRLQTAPVPMPDLK.N + Deamidated (NQ)
22890	526.946	1577.82	1577.82	0.073	60	1.1e-06	K.IGSLDNITHVPGGGNK.K
22896	789.916	1577.82	1577.82	0.51	79	1.2e-08	K.IGSLDNITHVPGGGNK.K
22931	527.275	1578.8	1578.8	1.36	54	6.7e-06	K.IGSLDNITHVPGGGNK.K + Deamidated (NQ)
22932	527.276	1578.81	1578.8	4.27	53	8.4e-06	K.IGSLDNITHVPGGGNK.K + Deamidated (NQ)
22933	790.413	1578.81	1578.8	6.63	89	1.9e-09	K.IGSLDNITHVPGGGNK.K + Deamidated (NQ)
22934	790.414	1578.81	1578.8	8.4	17	0.031	K.IGSLDNITHVPGGGNK.K + Deamidated (NQ)
23272	797.917	1593.82	1593.81	5.54	43	5e-05	K.IGSLDNITHVPGGGNK.K + Oxidation (HW)
23392	401.719	1602.85	1602.85	-0.69	25	0.0035	K.VAVVRTPPKSPSSAK.S + Phospho (ST)
23393	802.432	1602.85	1602.85	-0.059	43	4.8e-05	K.VAVVRTPPKSPSSAK.S + Phospho (ST)
23395	535.291	1602.85	1602.85	0.31	60	1e-06	K.VAVVRTPPKSPSSAK.S + Phospho (ST)
23895	408.198	1628.76	1628.75	10	15	0.065	K.KLDLSNVQSKCGSK.D + Acetyl (K); Deamidated (NQ); Phospho (ST)
24035	546.285	1635.83	1635.83	0.13	40	0.00011	K.IGSTENLKHQPGGGK.V + GlyGly (K)
24053	546.613	1636.82	1636.82	0.14	30	0.0015	K.IGSTENLKHQPGGGK.V + Deamidated (NQ); GlyGly (K)
24056	410.212	1636.82	1636.82	1.62	15	0.069	K.IGSTENLKHQPGGGK.V + Deamidated (NQ); GlyGly (K)
24308	826.459	1650.9	1650.9	0.67	25	0.0029	R.LQTAPVPMPDLKNVK.S + Deamidated (NQ)
24422	829.897	1657.78	1657.78	-2.24	38	0.00029	K.IGSLDNITHVPGGGNK.K + Phospho (ST)
24612	556.606	1666.8	1666.8	0.47	40	0.00026	K.TPPAPKTPPSSGEPPK.S + Phospho (ST)
24619	834.407	1666.8	1666.8	1.97	40	0.00025	K.TPPAPKTPPSSGEPPK.S + Phospho (ST)
24625	556.639	1666.9	1666.9	-0.44	22	0.0061	R.LQTAPVPMPDLKNVK.S + Deamidated (NQ); Oxidation (M)
24878	561.946	1682.82	1682.82	0.65	31	0.0011	K.VAVVRTPPKSPSSAK.S + 2 Phospho (ST)
24879	842.416	1682.82	1682.82	0.94	41	0.00021	K.VAVVRTPPKSPSSAK.S + 2 Phospho (ST)
24881	561.947	1682.82	1682.82	1.19	40	0.00019	K.VAVVRTPPKSPSSAK.S + 2 Phospho (ST)
25302	569.645	1705.91	1705.91	0.58	43	6e-05	K.IGSLDNITHVPGGGNKK.I
25303	427.485	1705.91	1705.91	0.61	26	0.0027	K.IGSLDNITHVPGGGNKK.I
25332	569.973	1706.9	1706.9	0.7	45	5.8e-05	K.IGSLDNITHVPGGGNKK.I + Deamidated (NQ)
25334	427.732	1706.9	1706.9	1.19	42	0.00013	K.IGSLDNITHVPGGGNKK.I + Deamidated (NQ)
25336	854.457	1706.9	1706.9	2.56	18	0.037	K.IGSLDNITHVPGGGNKK.I + Deamidated (NQ)
25468	572.942	1715.8	1715.8	3.25	14	0.078	K.IGSTENLKHQPGGGK.V + GlyGly (K); Phospho (ST)
25726	577.989	1730.94	1730.94	-0.49	15	0.035	K.KVAVVRTPPKSPSSAK.S + Phospho (ST)
25727	433.744	1730.95	1730.94	0.57	32	0.00059	K.KVAVVRTPPKSPSSAK.S + Phospho (ST)
26253	588.995	1763.96	1763.96	1.26	17	0.019	R.LQTAPVPMPDLKNVK.S + GlyGly (K)
26266	589.321	1764.94	1764.94	-2.06	17	0.045	R.LQTAPVPMPDLKNVK.S + Deamidated (NQ); GlyGly (K)
26902	604.645	1810.91	1810.91	0.77	34	0.00058	K.KVAVVRTPPKSPSSAK.S + 2 Phospho (ST)
27098	911.967	1821.92	1821.92	-1.65	19	0.033	K.SKIGSTENLKHQPGGGK.V + 2 Acetyl (K); Deamidated (NQ)
27408	462.993	1847.94	1847.94	0.87	39	0.00022	K.LDLSNVQSKCGSKDNIK.H
27731	625.679	1874.02	1874.01	1.52	17	0.02	R.GAAPPGQKGQANATRIPAK.T + Acetyl (K)
28166	637.321	1908.94	1908.95	-3.82	15	0.065	K.KVAVVRTPPKSPSSAK.S + 2 Acetyl (K); Methyl (K); 2 Phospho (ST)
28231	480	1915.97	1915.97	0.39	16	0.033	K.CGSLGNIHHKPGGGQVEVK.S
28301	481.252	1920.98	1920.98	-2.7	14	0.082	K.IETHKLTFRENAKAK.T + Acetyl (K); Methyl (K); Phospho (ST)
28703	650.33	1947.97	1947.96	4.14	13	0.14	K.CGSLGNIHHKPGGGQVEVK.S + 2 Oxidation (HW)
29030	495.017	1976.04	1976.04	0.64	26	0.0023	K.KLDLSNVQSKCGSKDNIK.H
29088	990.549	1979.08	1979.08	0.029	58	2.7e-06	K.HVPGGGSVQIVYKPVDLSK.V
29097	495.779	1979.08	1979.08	0.38	58	2.2e-06	K.HVPGGGSVQIVYKPVDLSK.V
29129	660.703	1979.09	1979.08	1.88	59	2.2e-06	K.HVPGGGSVQIVYKPVDLSK.V
29267	664.678	1991.01	1991.01	3.39	16	0.027	R.LQTAPVPMPDLKNVKSK.I + 2 Methyl (K); 2 Deamidated (NQ); Oxidation (M); Phospho (ST)
29311	666.035	1995.08	1995.08	1.8	45	5.6e-05	K.HVPGGGSVQIVYKPVDLSK.V + Oxidation (HW)
29322	999.039	1996.06	1996.06	0.56	36	0.00055	K.HVPGGGSVQIVYKPVDLSK.V + Deamidated (NQ); Oxidation (HW)
29359	1001.52	2001.03	2001.05	-9.96	18	0.029	K.SRLQTAPVPMPDLKNVK.S + 2 Methyl (K); Phospho (ST)
29530	674.707	2021.1	2021.09	1.96	18	0.02	K.HVPGGGSVQIVYKPVDLSK.V + Acetyl (K)
29667	679.626	2035.86	2035.86	-0.84	17	0.06	R.QEFEVMEDHAGTYGLGDR.K + Gln->pyro-Glu (N-term Q)
29670	1018.94	2035.86	2035.86	2.97	87	8.6e-09	R.QEFEVMEDHAGTYGLGDR.K + Gln->pyro-Glu (N-term Q)
29801	1026.93	2051.86	2051.85	1.08	60	4.9e-06	R.QEFEVMEDHAGTYGLGDR.K + Gln->pyro-Glu (N-term Q); Oxidation (M)
29811	685.303	2052.89	2052.88	0.9	62	1.1e-06	R.QEFEVMEDHAGTYGLGDR.K
29815	1027.46	2052.9	2052.88	6.25	22	0.013	R.QEFEVMEDHAGTYGLGDR.K
29818	1027.95	2053.89	2053.87	8.93	16	0.082	R.QEFEVMEDHAGTYGLGDR.K + Deamidated (NQ)
29893	688.368	2062.08	2062.08	0.59	18	0.021	R.VQSKIGSLDNITHVPGGGNK.K + Acetyl (K)
29948	690.287	2067.84	2067.85	-3.77	18	0.043	R.QEFEVMEDHAGTYGLGDR.K + Gln->pyro-Glu (N-term Q); Oxidation (HW); Oxidation (M)
29958	690.632	2068.88	2068.88	-2.18	37	0.00063	R.QEFEVMEDHAGTYGLGDR.K + Oxidation (M)
30583	706.342	2116	2116.02	-7.84	30	0.0031	R.VQSKIGSLDNITHVPGGGNK.K + Methyl (K); 2 Deamidated (NQ); Phospho (ST)
31404	722.322	2163.94	2163.95	-4.03	31	0.0019	R.QEFEVMEDHAGTYGLGDRK.D + Gln->pyro-Glu (N-term Q)
31414	722.641	2164.9	2164.9	1.61	68	5.2e-07	K.DQGGYTMHQDQEGDTDAGLK.E
31417	1083.46	2164.9	2164.9	2.85	52	1.8e-05	K.DQGGYTMHQDQEGDTDAGLK.E
31431	722.97	2165.89	2165.88	3.97	67	5.7e-07	K.DQGGYTMHQDQEGDTDAGLK.E + Deamidated (NQ)
31650	727.972	2180.89	2180.89	0.79	30	0.0026	K.DQGGYTMHQDQEGDTDAGLK.E + Oxidation (M)
31657	546.253	2180.98	2180.98	0.67	54	1.5e-05	R.QEFEVMEDHAGTYGLGDRK.D
31658	728.001	2180.98	2180.98	0.82	34	0.0014	R.QEFEVMEDHAGTYGLGDRK.D
32500	751.395	2251.16	2251.16	2.96	19	0.02	K.NVKSKIGSTENLKHQPGGGK.V + Acetyl (K); Deamidated (NQ); Oxidation (HW); GlyGly (K)
33084	574.255	2292.99	2292.99	-0.23	39	0.00043	R.KDQGGYTMHQDQEGDTDAGLK.E
33086	765.34	2293	2292.99	3.33	16	0.075	R.KDQGGYTMHQDQEGDTDAGLK.E
33097	765.695	2294.06	2294.06	2.81	31	0.003	K.TDHGAEIVYKSPVVSGDTSPR.H + Phospho (ST)
33321	771.712	2312.11	2312.14	-9.58	15	0.077	K.SRLQTAPVPMPDLKNVKSK.I + 2 Methyl (K); Oxidation (M); 2 Phospho (ST)
33670	583.81	2331.21	2331.21	-0.37	18	0.028	K.VTSKCGSLGNIHHKPGGGQVEVK.S
34184	792.35	2374.03	2374.02	1.82	66	1.1e-06	K.TDHGAEIVYKSPVVSGDTSPR.H + 2 Phospho (ST)
34355	1196.02	2390.02	2390.02	-1.11	17	0.059	K.ESPLQTPTEDGSEEPGSETSDAK.S
34366	1196.52	2391.03	2391.01	9.56	18	0.037	K.ESPLQTPTEDGSEEPGSETSDAK.S + Deamidated (NQ)
34869	819.004	2453.99	2453.99	-0.62	16	0.057	K.TDHGAEIVYKSPVVSGDTSPR.H + 3 Phospho (ST)
36237	863.428	2587.26	2587.29	-9.91	19	0.019	K.SKIGSTENLKHQPGGGKVQIINK.K + Acetyl (K); Methyl (K); 3 Deamidated (NQ); Oxidation (HW); Phospho (ST)
36643	876.46	2626.36	2626.34	8.62	14	0.085	K.HQPGGGKVQIINKKLDLSNVQSK.C + Acetyl (K); Methyl (K); 3 Deamidated (NQ); Phospho (ST)
36707	879.071	2634.19	2634.2	-4.03	17	0.073	K.VTSKCGSLGNIHHKPGGGQVEVK.S + 2 Methyl (K); Deamidated (NQ); GlyGly (K); Phospho (ST); Phospho (H)
36804	1318.61	2635.21	2635.19	7.77	14	0.078	K.VTSKCGSLGNIHHKPGGGQVEVK.S + 2 Methyl (K); 2 Deamidated (NQ); GlyGly (K); Phospho (ST); Phospho (H)
36931	884.086	2649.24	2649.21	8.25	18	0.059	K.VTSKCGSLGNIHHKPGGGQVEVK.S + 2 Methyl (K); Oxidation (HW); GlyGly (K); Phospho (ST); Phospho (H)
37259	894.466	2680.38	2680.39	-3.22	15	0.088	K.SPSSAKSRLQTAPVPMPDLKNVK.S + 2 Deamidated (NQ); 2 GlyGly (K)
37262	894.467	2680.38	2680.39	-5.34	16	0.061	K.HQPGGGKVQIINKKLDLSNVQSK.C + 2 Acetyl (K); 2 Methyl (K); Deamidated (NQ); Phospho (ST)
38827	960.463	2878.37	2878.34	8.24	17	0.068	K.VTSKCGSLGNIHHKPGGGQVEVKSEK.L + 3 Methyl (K); Deamidated (NQ); Phospho (ST); Phospho (H)
40191	1024.46	3070.36	3070.38	-7.02	19	0.15	R.VQSKIGSLDNITHVPGGGNKKIETHK.L + Acetyl (K); Methyl (K); 2 Deamidated (NQ); Oxidation (HW); 3 Phospho (ST)
40439	1035.2	3102.57	3102.55	6.2	22	0.03	K.IGSTENLKHQPGGGKVQIVYKPVDLSK.V + 2 Acetyl (K); 2 Methyl (K); 3 Deamidated (NQ); Oxidation (HW); Phospho (ST)
40964	1081.87	3242.6	3242.6	0.013	57	5.5e-06	R.HLSNVSSTGSIDMVDSPQLATLADEVSASLAK.Q
42155	989.969	3955.85	3955.83	4.07	54	3.6e-05	K.QAAAQPHTEIPEGTTAEEAGIGDTPSLEDEAAGHVTQAR.M + Deamidated (NQ)
42419	1082.77	4327.03	4327	6.97	17	0.24	K.LDLSNVQSKCGSKDNIKHVPGGGSVQIVYKPVDLSK.V + 3 Acetyl (K); 4 Deamidated (NQ); 2 GlyGly (K); Phospho (ST); Phospho (H)
42425	1443.68	4328.01	4328.05	-8.07	16	0.2	K.VQIVYKPVDLSKVTSKCGSLGNIHHKPGGGQVEVK.S + 2 Methyl (K); Deamidated (NQ); Oxidation (HW); 3 GlyGly (K); 3 Phospho (ST)
42657	1134.58	4534.31	4534.3	1.19	17	0.15	K.HQPGGGKVQIVYKPVDLSKVTSKCGSLGNIHHKPGGGQVEVK.S + 3 Methyl (K); 2 Deamidated (NQ); 3 Oxidation (HW); Phospho (ST)
42748	1190.82	4759.25	4759.26	-2.4	15	0.44	K.HQPGGGKVQIVYKPVDLSKVTSKCGSLGNIHHKPGGGQVEVK.S + 3 Acetyl (K); Methyl (K); Deamidated (NQ); Oxidation (HW); 3 Phospho (ST)

## Sheet: PSP1
PSP1
Query	Observed	Mr(expt)	Mr(calc)	ppm	Score	Expect	Peptide
8047	431.238	860.461	860.46	0.19	57	2e-06	K.IGSTENLK.H
8066	431.729	861.444	861.444	-0.17	53	5.4e-06	K.IGSTEdNLK.H + Deamidated (NQ)
8071	862.453	861.445	861.444	1.12	54	4.2e-06	K.IGSTEdNLK.H + Deamidated (NQ)
8604	442.782	883.549	883.549	-0.5	26	0.0028	K.VQIINaKK.L + Acetyl (K)
9760	471.219	940.424	940.427	-2.26	18	0.016	K.IGSpTENLK.H + Phospho (ST)
9761	471.221	940.427	940.427	0.27	44	4.1e-05	K.IGpSTENLK.H + Phospho (ST)
9762	941.436	940.429	940.427	2.17	20	0.01	K.IGpSTENLK.H + Phospho (ST)
9775	942.418	941.41	941.411	-0.42	26	0.0027	K.IGpSTEdNLK.H + Deamidated (NQ); Phospho (ST)
9776	471.713	941.411	941.411	0.093	36	0.00023	K.IGpSTEdNLK.H + Deamidated (NQ); Phospho (ST)
10991	498.754	995.493	995.492	0.4	60	1e-06	K.TPPSSGEPPK.S
11163	502.275	1002.54	1002.53	1.24	64	4e-07	K.LDLSNVQSK.C
11164	1003.54	1002.54	1002.53	1.43	65	3.3e-07	K.LDLSNVQSK.C
11181	502.764	1003.51	1003.52	-4.55	25	0.0029	K.LDLSdNVQSK.C + Deamidated (NQ)
12013	523.791	1045.57	1045.57	-0.65	40	0.00011	K.VAVVRpTPPK.S + Phospho (ST)
12407	533.799	1065.58	1065.58	0.7	46	2.6e-05	R.TPSLPTPPTR.E
12602	538.737	1075.46	1075.46	1.15	18	0.016	K.pTPPSSGEPPK.S + Phospho (ST)
12711	540.26	1078.51	1078.51	-0.24	21	0.0074	R.pTPPKSPSSAK.S + Phospho (ST)
13233	551.281	1100.55	1100.55	0.79	50	1e-05	K.SPVVSGDTSPR.H
13937	566.785	1131.56	1131.56	0.3	33	0.00051	K.TDHGAEIVYK.S
13938	1132.56	1131.56	1131.56	0.37	62	6.8e-07	K.TDHGAEIVYK.S
14254	573.782	1145.55	1145.55	0.33	26	0.0024	R.TPSLPpTPPTR.E + Phospho (ST)
15106	591.264	1180.51	1180.51	0.21	19	0.012	K.SPVVpSGDTSPR.H + Phospho (ST)
15107	591.264	1180.51	1180.51	1.24	25	0.003	K.SPVVSGDpTSPR.H + Phospho (ST)
16920	631.247	1260.48	1260.48	0.48	18	0.015	K.SPVVpSGDTpSPR.H + 2 Phospho (ST)
17975	1309.72	1308.71	1308.71	0.25	59	1.2e-06	R.LQTAPVPMPDLK.N
17980	655.364	1308.71	1308.71	1.04	68	1.4e-07	R.LQTAPVPMPDLK.N
18303	663.361	1324.71	1324.71	0.89	41	8.5e-05	R.LQTAPVPoMPDLK.N + Oxidation (M)
19452	689.853	1377.69	1377.69	-0.59	36	0.00025	K.LDLSNVQSKCGSK.D
19661	463.61	1387.81	1387.81	-0.14	44	3.7e-05	K.VQIVYKPVDLSK.V
19663	694.912	1387.81	1387.81	1.03	59	1.3e-06	K.VQIVYKPVDLSK.V
19746	697.322	1392.63	1392.63	1.01	64	3.6e-07	R.SGYSSPGSPGTPGSR.S
21128	737.305	1472.59	1472.59	1.03	52	6.4e-06	R.SGYSSPGpSPGTPGSR.S + Phospho (ST)
22521	777.287	1552.56	1552.56	0.41	24	0.0039	R.SGYpSSPGpSPGTPGSR.S + 2 Phospho (ST)
22530	777.422	1552.83	1552.83	0.59	34	0.00037	K.SRLdQTAPVPMPDLK.N + Deamidated (NQ)
22905	789.916	1577.82	1577.82	0.67	90	9e-10	K.IGSLDNITHVPGGGNK.K
22919	526.947	1577.82	1577.82	2.87	63	5.5e-07	K.IGSLDNITHVPGGGNK.K
22933	527.275	1578.8	1578.8	2.18	36	0.00026	K.IGSLDdNITHVPGGGNK.K + Deamidated (NQ)
22935	527.276	1578.81	1578.8	3.79	45	2.9e-05	K.IGSLDNITHVPGGGdNK.K + Deamidated (NQ)
22940	790.413	1578.81	1578.8	7.55	50	9.6e-06	K.IGSLDNITHVPGGGdNK.K + Deamidated (NQ)
23296	797.915	1593.82	1593.81	2.55	64	3.6e-07	K.IGSLDNIToHVPGGGNK.K + Oxidation (HW)
23452	401.718	1602.84	1602.85	-3.06	22	0.007	K.VAVVRpTPPKSPSSAK.S + Phospho (ST)
23455	535.29	1602.85	1602.85	-0.025	63	5.4e-07	K.VAVVRpTPPKSPSSAK.S + Phospho (ST)
23456	802.432	1602.85	1602.85	0.47	51	7.1e-06	K.VAVVRpTPPKSPSSAK.S + Phospho (ST)
24605	829.897	1657.78	1657.78	-2.02	85	3.3e-09	K.IGpSLDNITHVPGGGNK.K + Phospho (ST)
24608	553.602	1657.78	1657.78	0.77	17	0.019	K.IGpSLDNITHVPGGGNK.K + Phospho (ST)
24757	556.606	1666.8	1666.8	-0.2	40	0.00015	K.TPPAPKpTPPSSGEPPK.S + Phospho (ST)
24764	556.607	1666.8	1666.8	1.23	21	0.017	K.pTPPAPKTPPSSGEPPK.S + Phospho (ST)
24765	834.407	1666.8	1666.8	1.31	37	0.00041	K.TPPAPKpTPPSSGEPPK.S + Phospho (ST)
25064	561.946	1682.82	1682.82	0.87	35	0.00094	K.VAVVRpTPPKpSPSSAK.S + 2 Phospho (ST)
25066	842.416	1682.82	1682.82	1.1	44	0.00012	K.VAVVRpTPPKpSPSSAK.S + 2 Phospho (ST)
25627	427.731	1706.9	1706.9	0.32	51	1e-05	K.IGSLDNITHVPGGGdNKK.I + Deamidated (NQ)
25629	569.973	1706.9	1706.9	1.01	40	0.00012	K.IGSLDNITHVPGGGdNKK.I + Deamidated (NQ)
26252	583.262	1746.76	1746.76	0.46	17	0.07	K.TPPAPKpTPPSpSGEPPK.S + 2 Phospho (ST)
26510	588.602	1762.78	1762.78	0.96	22	0.017	K.VAVVRpTPPKSPpSSpAK.S + 3 Phospho (ST)
26511	882.4	1762.78	1762.78	1.45	18	0.043	K.VAVVRpTPPKpSPpSSAK.S + 3 Phospho (ST)
26512	882.4	1762.78	1762.78	1.52	22	0.017	K.VAVVRpTPPKpSPSpSAK.S + 3 Phospho (ST)
26542	588.996	1763.96	1763.96	2.62	28	0.0015	R.LQTAPVPMPDLuKNVK.S + GlyGly (K)
27940	462.993	1847.94	1847.94	1.2	29	0.0013	K.LDLSNVQSKCGSKDNIK.H
29859	495.778	1979.08	1979.08	0.32	56	2.8e-06	K.HVPGGGSVQIVYKPVDLSK.V
29899	660.703	1979.09	1979.08	0.95	61	9.4e-07	K.HVPGGGSVQIVYKPVDLSK.V
29924	990.551	1979.09	1979.08	1.44	92	7.6e-10	K.HVPGGGSVQIVYKPVDLSK.V
29970	661.035	1980.08	1980.07	7.98	31	0.00071	K.HVPGGGSVdQIVYKPVDLSK.V + Deamidated (NQ)
29971	496.029	1980.08	1980.07	8.45	30	0.00096	K.HVPGGGSVdQIVYKPVDLSK.V + Deamidated (NQ)
30185	666.034	1995.08	1995.08	0.97	58	1.5e-06	K.oHVPGGGSVQIVYKPVDLSK.V + Oxidation (HW)
30203	999.044	1996.07	1996.06	5.07	36	0.00023	K.oHVPGGGSVdQIVYKPVDLSK.V + Deamidated (NQ); Oxidation (HW)
30722	1018.94	2035.86	2035.86	2.43	80	3.4e-08	R.QEFEVMEDHAGTYGLGDR.K + Gln->pyro-Glu (N-term Q)
30905	685.303	2052.89	2052.88	0.54	49	2.4e-05	R.QEFEVMEDHAGTYGLGDR.K
30906	1027.45	2052.89	2052.88	0.55	105	5.3e-11	R.QEFEVMEDHAGTYGLGDR.K
31065	688.366	2062.08	2062.08	-2.07	70	9.3e-08	R.VQSaKIGSLDNITHVPGGGNK.K + Acetyl (K)
31137	690.634	2068.88	2068.88	-0.047	21	0.027	R.QEFEVoMEDHAGTYGLGDR.K + Oxidation (M)
32855	722.64	2164.9	2164.9	0.42	72	2.8e-07	K.DQGGYTMHQDQEGDTDAGLK.E
32857	1083.46	2164.9	2164.9	1.72	129	5e-13	K.DQGGYTMHQDQEGDTDAGLK.E
32871	722.972	2165.89	2165.88	5.91	61	3.9e-06	K.DdQGGYTMHdQDQEGDTDAGLK.E + Deamidated (NQ)
32872	1083.96	2165.9	2165.88	9.56	27	0.0079	K.DQGGYTMHdQDQEGDTDAGLK.E + Deamidated (NQ)
33162	546.252	2180.98	2180.98	0.0096	20	0.035	R.QEFEVMEDHAGTYGLGDRK.D
34861	574.254	2292.99	2292.99	-1.53	47	8e-05	R.KDQGGYTMHQDQEGDTDAGLK.E
34862	1147.5	2292.99	2292.99	-0.92	41	0.00032	R.KDQGGYTMHQDQEGDTDAGLK.E
34863	765.34	2293	2292.99	2.14	50	3.5e-05	R.KDQGGYTMHQDQEGDTDAGLK.E
34870	765.672	2293.99	2293.98	8.28	64	1.1e-06	R.KDdQGGYTMHQDQEGDTDAGLK.E + Deamidated (NQ)
34874	765.694	2294.06	2294.06	0.67	50	4.1e-05	K.TDHGAEIVYKpSPVVSGDTSPR.H + Phospho (ST)
36084	792.35	2374.03	2374.02	0.97	84	1.4e-08	K.TDHGAEIVYKpSPVVpSGDTSPR.H + 2 Phospho (ST)
36085	1188.02	2374.03	2374.02	2.85	41	0.00032	K.TDHGAEIVYKpSPVVSGDTpSPR.H + 2 Phospho (ST)
36244	1196.03	2390.04	2390.02	4.91	83	1.4e-08	K.ESPLQTPTEDGSEEPGSETSDAK.S
36870	819.005	2453.99	2453.99	1.18	18	0.071	K.TDHGAEIVYKpSPVVSGDpTpSPR.H + 3 Phospho (ST)
36874	1228	2454	2453.99	1.85	51	3.8e-05	K.TDHGAEIVYKpSPVVpSGDpTSPR.H + 3 Phospho (ST)
36875	819.006	2454	2453.99	1.85	61	4e-06	K.TDHGAEIVYKpSPVVpSGDTpSPR.H + 3 Phospho (ST)
36877	1228.01	2454	2453.99	1.95	38	0.00074	K.TDHGAEIVYKpSPVVpSGDTpSPR.H + 3 Phospho (ST)
36880	1228.01	2454	2453.99	2.46	30	0.0043	K.TDHGAEIVYKpSPVVSGDpTpSPR.H + 3 Phospho (ST)
39947	906.109	2715.3	2715.29	6.62	22	0.033	K.DRVdQpSaKIGSLDNIToHVPGGGdNuKaK.I + 2 Acetyl (K); 2 Deamidated (NQ); GlyGly (K); Phospho (ST); Oxidation (HW)
40186	912.766	2735.28	2735.3	-9.26	17	0.092	R.TPPaKSPpSpSAKSRLdQTAPVPMPDLK.N + Acetyl (K); Deamidated (NQ); 2 Phospho (ST)
43949	1081.88	3242.6	3242.6	1.82	112	3.8e-11	R.HLSNVSSTGSIDMVDSPQLATLADEVSASLAK.Q
43956	811.907	3243.6	3243.58	5.75	45	8.5e-05	R.HLSNVSSTGSIDMVDSPdQLATLADEVSASLAK.Q + Deamidated (NQ)
43957	1082.21	3243.61	3243.58	7.23	44	0.00013	R.HLSNVSSTGSIDMVDSPdQLATLADEVSASLAK.Q + Deamidated (NQ)
44256	1108.53	3322.57	3322.56	1.84	76	8.3e-08	R.HLSNVpSSTGSIDMVDSPQLATLADEVSASLAK.Q + Phospho (ST)
44259	1108.86	3323.57	3323.55	7.46	67	6.3e-07	R.HLSNVSSTGSIDMVDpSPdQLATLADEVSASLAK.Q + Deamidated (NQ); Phospho (ST)
44515	1135.19	3402.54	3402.53	2.73	61	2.1e-06	R.pHLSNVpSSTGSIDMVDSPQLATLADEVSASLAK.Q + Phospho (ST); Phospho (H)
44517	1135.52	3403.54	3403.51	7.24	35	0.00094	R.HLSNVSSTGpSIDMVDpSPdQLATLADEVSASLAK.Q + Deamidated (NQ); 2 Phospho (ST)
47122	1155.23	4616.88	4616.88	1.08	64	3.9e-06	K.DQGGYTMHQDQEGDTDAGLKEpSPLQTPTEDGSEEPGSETSDAK.S + Phospho (ST)

## Sheet: PSP2
PSP2
Query	Observed	Mr(expt)	Mr(calc)	ppm	Score	Expect	Peptide
13553	421.776	841.538	841.538	-0.1	32	0.0007	K.VQIINKK.L
13970	431.238	860.461	860.46	0.47	30	0.001	K.IGSTENLK.H
13981	431.729	861.444	861.444	-0.31	45	3e-05	K.IGSTEdNLK.H + Deamidated (NQ)
13982	862.452	861.445	861.444	0.49	29	0.0011	K.IGSTEdNLK.H + Deamidated (NQ)
14492	442.782	883.549	883.549	-0.095	28	0.0016	K.VQIINKaK.L + Acetyl (K)
15592	471.221	940.427	940.427	0.34	33	0.00046	K.IGSpTENLK.H + Phospho (ST)
15606	471.713	941.411	941.411	-0.034	37	0.00021	K.IGSpTEdNLK.H + Deamidated (NQ); Phospho (ST)
16354	490.264	978.513	978.513	-0.33	32	0.00062	K.LTFREdNAK.A + Deamidated (NQ)
16760	498.753	995.492	995.492	-0.083	45	3.4e-05	K.TPPSSGEPPK.S
16896	502.275	1002.54	1002.53	0.75	64	4.1e-07	K.LDLSNVQSK.C
16897	1003.54	1002.54	1002.53	1.31	50	1.1e-05	K.LDLSNVQSK.C
17517	523.792	1045.57	1045.57	0.29	43	4.8e-05	K.VAVVRpTPPK.S + Phospho (ST)
17860	533.798	1065.58	1065.58	0.14	46	2.6e-05	R.TPSLPTPPTR.E
18430	551.28	1100.55	1100.55	0.14	63	5.1e-07	K.SPVVSGDTSPR.H
19005	566.322	1130.63	1130.63	0.73	82	6.7e-09	K.KLDLSNVQSK.C
19017	1132.56	1131.56	1131.56	0.15	28	0.0015	K.TDHGAEIVYK.S
19022	566.786	1131.56	1131.56	0.85	38	0.00015	K.TDHGAEIVYK.S
19334	573.782	1145.55	1145.55	0.54	30	0.0009	R.TPSLPpTPPTR.E + Phospho (ST)
20040	591.264	1180.51	1180.51	0.0042	57	1.9e-06	K.SPVVpSGDTSPR.H + Phospho (ST)
20042	591.264	1180.51	1180.51	0.51	52	6.4e-06	K.SPVVSGDTpSPR.H + Phospho (ST)
21574	631.247	1260.48	1260.48	0.48	40	0.0001	K.SPVVpSGDTpSPR.H + 2 Phospho (ST)
22597	655.363	1308.71	1308.71	0.1	63	5e-07	R.LQTAPVPMPDLK.N
22604	1309.72	1308.71	1308.71	2.39	46	2.4e-05	R.LQTAPVPMPDLK.N
23008	663.361	1324.71	1324.71	0.98	47	1.9e-05	R.LQTAPVPoMPDLK.N + Oxidation (M)
23012	1325.72	1324.71	1324.71	3.62	17	0.018	R.LQTAPVPoMPDLK.N + Oxidation (M)
24046	694.911	1387.81	1387.81	0.51	63	4.6e-07	K.VQIVYKPVDLSK.V
24047	463.61	1387.81	1387.81	0.79	28	0.0017	K.VQIVYKPVDLSK.V
24118	697.321	1392.63	1392.63	0.39	46	2.3e-05	R.SGYSSPGSPGTPGSR.S
24631	474.265	1419.77	1419.77	0.66	34	0.00041	R.TPSLPTPPTREPK.K
24634	710.895	1419.78	1419.77	2.76	24	0.004	R.TPSLPTPPTREPK.K
25510	735.332	1468.65	1468.65	1.19	20	0.025	R.SRpTPSLPpTPPTR.E + 2 Phospho (ST)
25576	737.305	1472.6	1472.59	1.52	53	5.1e-06	R.SGYSSPGpSPGTPGSR.S + Phospho (ST)
25985	500.92	1499.74	1499.74	0.36	29	0.0021	R.TPSLPpTPPTREPK.K + Phospho (ST)
25987	750.877	1499.74	1499.74	0.98	24	0.0064	R.TPpSLPTPPTREPK.K + Phospho (ST)
26765	777.288	1552.56	1552.56	1.36	57	1.9e-06	R.SGYSpSPGpSPGTPGSR.S + 2 Phospho (ST)
26783	777.422	1552.83	1552.83	1.05	57	1.8e-06	K.SRLdQTAPVPMPDLK.N + Deamidated (NQ)
26953	785.42	1568.83	1568.82	1.48	39	0.00011	K.SRLdQTAPVPoMPDLK.N + Oxidation (M); Deamidated (NQ)
27077	789.916	1577.82	1577.82	0.59	66	2.8e-07	K.IGSLDNITHVPGGGNK.K
27078	526.947	1577.82	1577.82	1.12	38	0.00016	K.IGSLDNITHVPGGGNK.K
27098	527.276	1578.81	1578.8	3.68	33	0.0011	K.IGSLDNITHVPGGGdNK.K + Deamidated (NQ)
27374	797.916	1593.82	1593.81	3.92	52	6.9e-06	K.IGSLDNIToHVPGGGNK.K + Oxidation (HW)
27505	401.72	1602.85	1602.85	0.0087	45	3.4e-05	K.VAVVRpTPPKSPSSAK.S + Phospho (ST)
27506	802.432	1602.85	1602.85	0.17	23	0.0047	K.VAVVRpTPPKSPSSAK.S + Phospho (ST)
27509	535.291	1602.85	1602.85	1.34	58	1.6e-06	K.VAVVRpTPPKSPSSAK.S + Phospho (ST)
28253	822.388	1642.76	1642.76	-1.23	17	0.044	K.mKLDLSNVdQpSKCGSaK.D + Deamidated (NQ); Phospho (ST); Acetyl (K); Methyl (K)
28435	826.458	1650.9	1650.9	0.22	28	0.0014	R.LQTAPVPMPDLKdNVK.S + Deamidated (NQ)
28436	551.308	1650.9	1650.9	0.5	53	4.9e-06	R.LQTAPVPMPDLKdNVK.S + Deamidated (NQ)
28542	829.898	1657.78	1657.78	-0.25	43	6e-05	K.IGpSLDNITHVPGGGNK.K + Phospho (ST)
28704	556.606	1666.8	1666.8	0.58	39	0.00031	K.TPPAPKpTPPSSGEPPK.S + Phospho (ST)
28705	834.406	1666.8	1666.8	0.58	34	0.0009	K.TPPAPKpTPPSSGEPPK.S + Phospho (ST)
28718	556.639	1666.9	1666.9	0.12	42	6.6e-05	R.LQTAPVPoMPDLKdNVK.S + Oxidation (M); Deamidated (NQ)
28961	842.416	1682.82	1682.82	0.94	42	0.00026	K.VAVVRpTPPKpSPSSAK.S + 2 Phospho (ST)
28965	561.947	1682.82	1682.82	1.42	41	0.00014	K.VAVVRpTPPKpSPSSAK.S + 2 Phospho (ST)
29343	427.485	1705.91	1705.91	0.33	31	0.00081	K.IGSLDNITHVPGGGNKK.I
29345	569.645	1705.91	1705.91	1.12	39	0.00013	K.IGSLDNITHVPGGGNKK.I
29378	427.731	1706.9	1706.9	0.68	41	0.0001	K.IGSLDNITHVPGGGdNKK.I + Deamidated (NQ)
29380	569.973	1706.9	1706.9	1.12	29	0.0018	K.IGSLDNITHVPGGGdNKK.I + Deamidated (NQ)
29966	583.262	1746.76	1746.76	0.15	41	0.00034	K.TPPAPKpTPPSpSGEPPK.S + 2 Phospho (ST)
30238	588.602	1762.78	1762.78	0.86	24	0.0083	K.VAVVRpTPPKSPpSpSAK.S + 3 Phospho (ST)
31084	608.621	1822.84	1822.84	1.12	22	0.017	R.SRTPpSLPpTPPTREPK.K + 2 Phospho (ST)
31932	632.681	1895.02	1895.02	1.31	26	0.0031	K.SRLdQTAPVPMPDLKdNVK.S + 2 Deamidated (NQ)
32304	642.992	1925.95	1925.95	2.74	17	0.042	K.VAVVRpTPPKpSPSSAKSR.L + 2 Phospho (ST)
32766	977.981	1953.95	1953.95	-2.76	37	0.00053	K.STPTAEDVTAPLVDEGAPGK.Q
33123	495.779	1979.09	1979.08	0.82	55	4.5e-06	K.HVPGGGSVQIVYKPVDLSK.V
33126	660.703	1979.09	1979.08	1.22	44	5.8e-05	K.HVPGGGSVQIVYKPVDLSK.V
33127	990.551	1979.09	1979.08	1.76	49	2.1e-05	K.HVPGGGSVQIVYKPVDLSK.V
33139	496.029	1980.09	1980.07	9.81	46	3.3e-05	K.HVPGGGSVdQIVYKPVDLSK.V + Deamidated (NQ)
33308	999.042	1996.07	1996.06	2.88	54	7.7e-06	K.oHVPGGGSVdQIVYKPVDLSK.V + Deamidated (NQ); Oxidation (HW)
33928	685.303	2052.89	2052.88	0.99	59	3.5e-06	R.QEFEVMEDHAGTYGLGDR.K
33929	1027.45	2052.89	2052.88	1.85	113	1.6e-11	R.QEFEVMEDHAGTYGLGDR.K
34050	688.702	2063.08	2063.06	9.28	21	0.013	R.VQSaKIGSLDdNITHVPGGGNK.K + Deamidated (NQ); Acetyl (K)
34110	1035.45	2068.88	2068.88	0.63	71	3.8e-07	R.QEFEVoMEDHAGTYGLGDR.K + Oxidation (M)
34112	690.635	2068.88	2068.88	1.01	56	1.2e-05	R.QEFEVoMEDHAGTYGLGDR.K + Oxidation (M)
35402	722.64	2164.9	2164.9	0.93	66	1.3e-06	K.DQGGYTMHQDQEGDTDAGLK.E
35418	722.97	2165.89	2165.88	3.54	53	1.8e-05	K.DQGGYTMHdQDQEGDTDAGLK.E + Deamidated (NQ)
35564	727.972	2180.89	2180.89	0.54	93	1.9e-09	K.DQGGYToMHQDQEGDTDAGLK.E + Oxidation (M)
35566	727.972	2180.89	2180.89	0.62	75	1.1e-07	K.DQGGYTMoHQDQEGDTDAGLK.E + Oxidation (HW)
35569	1091.45	2180.89	2180.89	1.46	59	5.6e-06	K.DQGGYToMHQDQEGDTDAGLK.E + Oxidation (M)
35574	546.252	2180.98	2180.98	0.45	34	0.0016	R.QEFEVMEDHAGTYGLGDRK.D
35576	728.001	2180.98	2180.98	0.91	64	1.5e-06	R.QEFEVMEDHAGTYGLGDRK.D
35579	1091.5	2180.98	2180.98	1.31	21	0.033	R.QEFEVMEDHAGTYGLGDRK.D
35806	733.332	2196.97	2196.97	-0.23	50	3.4e-05	R.QEFEVoMEDHAGTYGLGDRK.D + Oxidation (M)
35807	550.252	2196.98	2196.97	1.98	30	0.0025	R.QEFEVMEDoHAGTYGLGDRK.D + Oxidation (HW)
36743	574.255	2292.99	2292.99	0.29	39	0.00044	R.KDQGGYTMHQDQEGDTDAGLK.E
36744	765.34	2293	2292.99	2.14	59	5.2e-06	R.KDQGGYTMHQDQEGDTDAGLK.E
36758	574.522	2294.06	2294.06	0.23	17	0.025	K.pTDHGAEIVYKSPVVSGDTSPR.H + Phospho (ST)
36759	765.694	2294.06	2294.06	0.5	76	7e-08	K.TDHGAEIVYKpSPVVSGDTSPR.H + Phospho (ST)
37827	792.348	2374.02	2374.02	-0.42	66	6.2e-07	K.TDHGAEIVYKpSPVVpSGDTSPR.H + 2 Phospho (ST)
37830	792.35	2374.03	2374.02	1.59	79	4.3e-08	K.TDHGAEIVYKpSPVVSGDTpSPR.H + 2 Phospho (ST)
37831	1188.02	2374.03	2374.02	1.82	46	6.4e-05	K.TDHGAEIVYKpSPVVpSGDTSPR.H + 2 Phospho (ST)
38036	1196.02	2390.02	2390.02	0.11	54	1.7e-05	K.ESPLQTPTEDGSEEPGSETSDAK.S
38038	797.683	2390.03	2390.02	1.64	24	0.017	K.ESPLQTPTEDGSEEPGSETSDAK.S
38757	614.302	2453.18	2453.2	-7.52	16	0.034	K.IGpSLDNITHVPGGGdNKKIEToHaK.L + Deamidated (NQ); Phospho (ST); Acetyl (K); Oxidation (HW)
38770	1228	2453.99	2453.99	0.26	76	8.2e-08	K.TDHGAEIVYKpSPVVpSGDTpSPR.H + 3 Phospho (ST)
38772	819.005	2453.99	2453.99	0.51	42	0.00036	K.TDHGAEIVYKSPVVpSGDpTpSPR.H + 3 Phospho (ST)
38777	819.005	2453.99	2453.99	1.26	59	3.1e-06	K.TDHGAEIVYKpSPVVpSGDpTSPR.H + 3 Phospho (ST)
38779	819.005	2453.99	2453.99	1.55	55	6.9e-06	K.TDHGAEIVYKpSPVVpSGDTpSPR.H + 3 Phospho (ST)
38921	823.692	2468.05	2468.04	4.06	22	0.037	K.CGSLGdNIoHoHmKPGGGdQVEVKpSEK.L + 2 Deamidated (NQ); 2 Phospho (ST); 2 Oxidation (HW); Methyl (K)
44807	1081.87	3242.6	3242.6	0.69	97	8.4e-10	R.HLSNVSSTGSIDMVDSPQLATLADEVSASLAK.Q
44821	1082.21	3243.6	3243.58	6.45	26	0.0054	R.HLSNVSSTGSIDMVDSPdQLATLADEVSASLAK.Q + Deamidated (NQ)
44864	1087.21	3258.61	3258.59	4.41	47	4.4e-05	R.HLSNVSSTGSIDoMVDSPQLATLADEVSASLAK.Q + Oxidation (M)
45063	1108.53	3322.56	3322.56	-2.68	116	2e-11	R.HLpSNVSSTGSIDMVDSPQLATLADEVSASLAK.Q + Phospho (ST)
45064	1108.53	3322.56	3322.56	-2.35	43	0.00014	R.HLSNVSpSTGSIDMVDSPQLATLADEVSASLAK.Q + Phospho (ST)
45065	1108.53	3322.56	3322.56	-1.57	82	3.5e-08	R.HLSNVSSTGSIDMVDpSPQLATLADEVSASLAK.Q + Phospho (ST)
45066	1108.53	3322.56	3322.56	-0.8	53	3.3e-05	R.HLSNVSSTGpSIDMVDSPQLATLADEVSASLAK.Q + Phospho (ST)
45077	1108.86	3323.55	3323.55	1.95	23	0.019	R.HLSNVSSTGSIDMVDpSPdQLATLADEVSASLAK.Q + Deamidated (NQ); Phospho (ST)
45135	1113.86	3338.56	3338.56	-1	60	7.9e-06	R.HLSNVSSTGpSIDoMVDSPQLATLADEVSASLAK.Q + Oxidation (M); Phospho (ST)
45359	1135.19	3402.54	3402.53	1.76	79	7.3e-08	R.pHLSNVSSpTGSIDMVDSPQLATLADEVSASLAK.Q + Phospho (ST); Phospho (H)
45362	1135.19	3402.54	3402.53	2.41	104	7.9e-10	R.HLSNVSpSpTGSIDMVDSPQLATLADEVSASLAK.Q + 2 Phospho (ST)
45364	1135.19	3402.54	3402.53	3.59	41	0.001	R.HLSNVpSpSTGSIDMVDSPQLATLADEVSASLAK.Q + 2 Phospho (ST)
45365	1135.19	3402.54	3402.53	3.8	33	0.0022	R.HLSNVSSTGpSIDMVDpSPQLATLADEVSASLAK.Q + 2 Phospho (ST)
45366	1135.19	3402.54	3402.53	4.13	55	2.4e-05	R.pHLSNVpSSTGSIDMVDSPQLATLADEVSASLAK.Q + Phospho (ST); Phospho (H)
45367	1135.19	3402.55	3402.53	5.1	56	2e-05	R.HLpSNVpSSTGSIDMVDSPQLATLADEVSASLAK.Q + 2 Phospho (ST)
45432	1140.85	3419.52	3419.51	2.84	23	0.014	R.pHLpSNVSSTGSIDoMVDSPdQLATLADEVSASLAK.Q + Oxidation (M); Deamidated (NQ); Phospho (ST); Phospho (H)

[truncated: 2 more sheets: PiD1, PiD2]
