# Supplementary material for: Comparison of Common and Disease-Specific Post-translational Modifications of Pathological Tau Associated With a Wide Range of Tauopathies
Source: Front Neurosci. 2020 Nov 4;14:581936. doi: 10.3389/fnins.2020.581936 (PMC7672045; doi:10.3389/fnins.2020.581936)
Supplement: Supplementary file 4 [file Table_2.xlsx]

## Sheet: Samples View Report.xls
Case	Exclusive unique peptide count	Exclucive unique spectrum count	Exclusive sectrum count	Persentage of amino acids identified (%)	Moleclar Weight (kDa)
AD1	38	91	298	81	46
AD2	37	118	394	77	46
AD3	52	223	1188	87	46
FTDP17T1	47	124	415	88	46
FTDP17T2	43	138	580	80	46
FTDP17T3	45	127	393	84	46
CBD1	30	78	223	71	46
CBD2	48	151	458	89	46
CBD3	46	138	473	87	46
GGT1	46	128	443	81	46
GGT2	35	77	197	73	46
GGT3	39	119	670	68	46
PSP1	32	75	341	71	46
PSP2	34	92	246	80	46
PSP3	28	70	147	71	46
PiD1	43	126	524	87	43
PiD2	43	133	602	91	43
PID3	38	90	280	80	43
