# Supplementary material for: Comparison of Common and Disease-Specific Post-translational Modifications of Pathological Tau Associated With a Wide Range of Tauopathies
Source: Front Neurosci. 2020 Nov 4;14:581936. doi: 10.3389/fnins.2020.581936 (PMC7672045; doi:10.3389/fnins.2020.581936)
Supplement: Supplementary file 5 [file Table_3.xlsx]

## Sheet: シート1 - Table 2.  Summarized PTM
Summarized PTMs in tauopathies (modifed peptide number / idetified peptides number)
	AD1	AD2	AD3	FTDP17T1	FTDP17T2	FTDP17T3	CBD1	CBD2	CBD3	GGT1	GGT2	GGT3	PSP1	PSP2	PSP3	PiD1	PiD2	PID3
6Gln deamidation	1 / 45	2 / 50	4 / 104	3 / 35	4 / 50	2 / 27	0 / 15	2 / 34	1 /32	2 / 33	0 / 14	2 / 29	0 / 16	1 / 23	1 / 12	4 / 49	5 / 60	0 / 32
11Met oxdation	7 / 45	15 / 50	41 / 104	6 / 35	20 / 50	6 / 27	3 / 15	13 / 34	7 / 32	6 / 33	2 / 14	11 / 29	1 / 16	9 / 23	2 / 12	13 / 49	18 / 60	10 / 32
14His oxdation	0 / 45	1 / 50	2 / 103	0 / 35	0 / 50	0 /27	0 / 15	0 / 34	0 / 32	0 / 33	0 / 14	0 / 29	0 / 16	0 / 23	0 / 12	0 / 49	0 / 60	0 / 32
24Lys methylation	0 / 11	0 / 13	5 / 50	0 / 18	0 / 12	0 / 16	0 / 5	1 / 26	0 / 21	0 / 13	0 / 4	1 / 11	0 / 6	0 / 12	0 / 4	0 / 15	1 / 21	1 / 32
26Gln deamidation	1 / 11	2 / 19	10 / 98	1 / 24	4 / 32	4 / 36	3 / 15	3 / 33	4 / 38	0 / 23	1 / 7	1 / 29	2 / 13	0 / 10	0 / 13	5 / 25	4 / 27	2 / 21
30Thr phosphorylation	1 / 11	0 /19	0 / 98	0 / 24	0 / 32	0 / 36	0 / 15	0 / 33	1 / 38	1 / 23	0 / 7	0 / 20	0 / 13	0 / 10	0 / 13	0 / 25	0 / 27	0 / 21
31Met oxdation	0 / 11	2 / 19	49 / 98	4 / 24	8 / 32	8 / 36	2 / 15	9 / 33	9 / 38	6 / 23	2 / 7	5 / 29	0 / 13	2 / 10	4 / 13	4 / 25	5 / 27	4 / 21
32His oxdation	0 / 11	0 / 19	15 / 98	0 / 24	4 / 32	2 / 36	1 / 15	4 /33	1 / 38	1 / 23	0 / 7	2 / 29	0 / 13	2 / 10	1 /13	0 / 25	2 / 27	1 / 21
33Gln deamidation	0 / 11	0 / 19	4 / 98	0 / 24	1 / 32	1 / 36	0 / 15	2 / 33	1 / 38	2 / 23	0 / 7	4 / 29	1 / 13	1 / 10	3 / 13	3 / 25	2 / 27	2 / 21
35Gln deamidation	0 / 11	1 / 19	13 /98	1 / 24	2 / 32	4 / 36	0 / 15	3 / 33	3 / 38	2 / 23	0 / 7	4 / 29	0 / 13	0 / 10	1 / 13	0 / 35	4 / 27	1 / 21
39The phosphorylation	0 / 11	0 / 19	3 / 98	0 / 24	0 / 32	0 / 36	0 / 15	1 / 33	0 / 38	0 / 23	0 / 7	0 / 29	0 / 13	0 / 10	0 / 13	1 / 25	0 / 27	0 / 21
46Ser phosphorylation	1 / 6	2 / 7	10 / 27	2 / 8	1 / 5	5 / 8	0 / 5	0 / 6	1 / 11	0 / 4	-	0 / 2	1 / 3	0 / 3	1 / 3	0 / 4	1 / 6	1 / 4
49Gln deamidation	1 / 6	0 / 7	5 / 27	2 / 8	1 / 5	2 / 8	0 / 5	2 / 6	3 / 11	0 / 4	-	0 / 2	0 / 3	0 / 3	0 / 3	1 / 4	1 / 6	1 / 4
50Thr phosphorylation	0 / 6	2 / 7	8 / 27	1 / 8	0 / 5	0 / 8	1 / 5	1 / 6	3 / 11	1 / 4	-	1 / 2	0 / 3	0 / 3	0 / 3	0 / 4	1 / 6	0 / 4
52Thr phosphorylation	0 / 6	0 / 7	1 / 27	0 / 8	0 / 5	0 / 8	0 / 5	1 / 6	0 / 11	0 / 4	-	0 / 2	0 / 3	0 / 3	0 / 3	0 / 4	0 / 6	0 / 4
56Ser phosphorylation	0 / 6	0 / 7	0 / 27	0 / 8	0 / 5	0 / 8	0 / 5	0 / 6	0 / 11	0 / 4	-	0 / 2	0 / 3	0 / 3	0 / 3	0 / 4	0 / 6	0 / 4
69Thr phosphorylation	0 / 2	1 / 4	1 / 10	0 / 1	0 / 1	-	0 / 3	0 / 1	0 / 1	0 / 1	-	0 / 2	-	0 / 1	-	-	0 / 1	-
71Thr phosphorylation	0 / 2	0 / 4	1 / 10	0 / 1	0 / 1	-	1 / 3	0 / 1	0 / 1	0 / 1	-	0 / 2	-	0 / 1	-	-	0 / 1	-
88Gln deamidation	1 / 9	3 / 15	3 / 28	0 / 3	0 / 5	1 / 2	-	0 / 2	0 / 32	0 / 1	0 / 1	-	0 / 1	0 / 1	0 / 1	1 / 10	1 / 10	0 / 4
92Gln deamidation	1 / 9	5 / 15	10 / 28	1 / 3	3 / 5	2 / 2	-	0 / 2	2 / 3	0 / 1	1 / 1	-	1 / 1	0 / 1	1 / 1	6 / 10	4 / 10	1 / 4
94His oxdation	0 / 9	0 / 15	1 / 28	0 / 3	0 / 5	0 / 2	-	0 / 2	0 / 3	0 / 1	0 / 1	-	0 / 1	0 / 1	0 / 1	0 / 10	0 / 10	0 / 4
95Thr phosphorylation	0 / 9	0 / 15	1 / 28	0 / 3	0 / 5	0 / 2	-	0 / 2	0 / 3	0 / 1	0 / 1	-	0 / 1	0 / 1	0 / 1	1 / 10	0 / 10	0 / 4
102Thr phosphorylation	0 / 9	0 / 15	0 / 28	0 / 3	0 / 5	0 / 2	-	0 / 2	0 / 3	0 / 1	0 / 1	-	0 / 1	0 / 1	0 / 1	1 / 10	0 / 10	0 / 4
111Thr phosphorylation	0 / 9	1 / 15	1 / 28	0 / 3	0 / 5	0 / 2	-	0 / 2	0 / 3	0 / 1	0 / 1	-	0 / 1	0 / 1	0 / 1	0 / 10	1 / 10	0 / 4
113Ser phosphorylation	1 / 9	2 / 15	4 / 28	0 / 3	1 / 5	0 / 2	-	0 / 2	1 / 3	0 / 3	0 / 1	-	0 / 1	0 / 1	0 / 1	2 / 10	2 / 10	1 / 4
121His oxdation	0 / 9	0 / 15	0 / 28	0 / 3	0 / 5	0 / 2	-	0 / 2	0 / 3	0 / 1	0 / 1	-	0 / 1	0 / 1	0 / 1	0 / 10	0 / 10	0 / 4
124Gln deamidation	0 / 9	0 / 15	0 / 28	0 / 3	0 / 5	0 / 2	-	0 / 2	0 / 3	0 / 1	0 / 1	-	0 / 1	0 / 1	0 / 1	0 / 10	2 / 10	0 / 4
143Lys acetylation	-	-	-	-	-	-	-	-	1 / 1	-	-	-	-	-	-	-	-	-
148Lys acetylation	-	-	-	-	-	-	-	-	0 / 1	-	-	-	-	-	-	-	-	-
148Lys methylation	-	-	-	-	-	-	-	-	1 / 1	-	-	-	-	-	-	-	-	-
150Lys acetylation	-	-	-	-	-	-	-	-	0 / 1	-	-	-	-	-	-	-	-	-
150Lys methylaion	-	-	-	-	-	-	-	-	0 / 1	-	-	-	-	-	-	-	-	-
153Thr phosphorytion	-	-	-	-	-	-	-	-	0 / 1	-	-	-	-	-	-	0 / 1	0 / 1	-
162Gln deamidation	-	-	-	-	-	-	-	-	1 / 1	-	-	-	-	-	-	0 / 1	0 / 2	-
165Gln deamidation	-	-	-	-	-	-	-	-	-	-	-	-	1 / 1	-	-	0 / 1	0 / 1	0 / 1
167Asn deamidation	-	-	1 / 1	2 / 2	-	-	-	-	-	1 / 1	-	1 / 1	1 / 1	-		1 / 1	2 / 2	1 / 1
174Lys ubiquitination	-	-	0 / 2	0 / 2	-	-	-	-	-	0 / 1	-	0 / 1	0 / 1	-	-	1 / 6	0 / 2	0 / 3
174Lys methylation	-	-	0 / 2	0 / 2	-	-	-	-	-	0 / 1	-	0 / 1	0 / 1	-	-	1 / 6	0 / 2	0 / 3
175Thr phosphorylation	0 / 14	0 / 12	1 / 53	0 / 16	0 / 15	0 / 19	0 / 9	0 / 27	0 / 29	0 / 20	0 / 7	0 / 11	2 / 11	0 / 11	0 / 6	3 / 49	0 / 63	2 / 26
180Lys ubiqutination	0 / 14	0 / 12	0 / 53	0 / 16	0 / 15	0 / 19	0 / 9	1 / 27	0 / 29	0 / 20	0 / 7	0 / 11	1 / 11	0 / 11	0 / 6	1 / 49	0 / 63	0 / 26
180Lys methylation	0 / 14	0 / 12	0 / 53	0 / 16	0 / 15	0 / 19	0 / 9	0 / 27	0 / 29	0 / 20	0 / 7	0 / 11	0 / 11	0 / 11	0 / 6	1 / 49	0 / 63	0 / 26
181Thr phosphorylation	15 / 22	13 / 22	62 / 88	2 / 29	20 / 36	19 / 31	14 / 22	27 / 41	30 / 51	20 / 27	7 / 17	16 / 29	10 / 21	11 / 17	6 / 10	47 / 67	62 / 83	25 / 37
184Ser phosphorylation	0 / 22	0 / 22	11 / 88	0 / 29	1 / 36	1 / 31	0 / 22	3 / 41	0 / 51	1 / 27	0 / 17	0 / 29	1 / 21	0 / 17	0 / 10	8 / 67	20 / 83	3 / 37
185Ser phosphorylation	1 / 22	0 / 22	12 / 88	1 / 29	2 / 36	4 / 31	1 / 22	5 / 41	9 / 51	5 / 27	0 / 17	2 / 29	0 / 21	1 / 17	0 / 10	12 / 67	27 / 83	4 / 37
190Lys ubiqutination	0 / 22	0 / 90	0 / 88	0 / 29	0 / 36	0 / 31	0 / 22	2 / 41	0 / 51	0 / 27	0 / 17	0 / 29	1 / 21	0 / 17	0 / 10	0 / 67	0 / 83	0 / 37
191Ser phosphorylation	3 / 3	14 / 22	20 / 25	0 / 2	3 / 5	2 / 4	-	3 / 8	10 / 13	0 / 1	-	-	-	-	-	6 / 14	6 / 29	2 / 4
195Ser phoaphorylation	0 / 3	0 / 2	1 / 11	0 / 7	0 / 10	0 / 3	0 / 6	0 / 9	0 / 11	0 / 7	0 / 2	0 / 5	0 / 4	0 / 3	0 / 3	0 / 5	0 / 9	0 / 4
198Ser phosphorylation	0 / 3	0 / 2	2 / 11	0 / 7	2 / 10	0 / 3	0 / 6	1 / 9	1 / 11	1 / 7	0 / 2	0 / 5	1 / 4	o / 3	0 / 3	0 / 5	1 / 9	1 / 4
199Ser phosphorylation	1 / 3	0 / 2	5 / 11	1 / 7	5 / 10	1 / 3	3 / 6	5 / 9	4 / 11	4 / 7	1 / 2	1 / 5	0 / 4	1 / 3	1 / 3	2 / 5	5 / 9	1 / 4
202Ser phosphorylation	1 / 3	1 / 2	3 / 11	3 / 7	3 / 10	0 / 3	3 / 6	2 / 9	2 / 11	3 / 7	0 / 2	2 / 5	2 / 4	2 / 3	0 / 3	1 / 5	5 / 9	1 / 4
205Thr phosphorylation	0 / 3	0 / 2	0 / 11	0 / 7	0 / 10	0 / 3	0 / 6	2 / 9	0 / 11	0 / 7	0 / 2	0 / 5	0 / 4	0 / 3	0 / 3	0 / 5	1 / 8	0 / 4
208Ser phosphorylation	0 / 3	0 / 2	2 / 11	0 / 7	0 / 10	0 / 3	0 / 6	1 / 9	1 / 11	0 / 7	0 / 2	0 / 5	0 / 4	o / 3	0 / 3	0 / 5	0 / 9	0 / 4
210Ser phosphorylation	2 / 5	1 / 4	0 / 5	0 / 3	0 / 2	2 / 7	0 / 6	1 / 13	1 / 5	0 / 2	-	0 / 2	-	0 / 3	-	3 ./ 12	0 / 8	0 / 4
212Thr phosphorylation	2 / 28	3 / 22	6 / 41	1 / 18	2 / 26	4 / 19	3 / 21	7 / 37	3 / 21	2 / 25	0 / 9	2 / 23	0 / 13	1 / 12	0 / 5	9 / 32	8 / 27	3 / 15
214Ser phosphorylation	4 / 28	1 / 22	4 / 41	1 / 18	0 / 26	1 / 19	6 / 21	15 / 37	3 / 21	2 / 25	1 / 9	0 / 23	0 / 13	2 / 19	0 / 5	3 / 32	9 / 28	1 / 15
217Thr phosphorylation	21 / 28	17 / 22	28 / 41	8 / 18	17 / 26	12 / 19	14 / 21	19 / 37	10 / 21	12 / 25	1 / 9	10 / 23	5 / 13	10 / 19	2 / 5	14 / 32	18 / 27	7 / 15
220Thr phosphorylation	0 / 28	0 / 22	0 / 41	0 / 18	0 / 26	0 / 19	0 / 21	1 / 37	1 / 21	0 / 25	0 / 9	0 / 23	0 / 13	0 / 19	0 / 5	0 / 32	1 / 27	0 / 15
225Lys ubiqutination	-	-	-	0 / 3	0 / 1	-	-	-	0 / 1	0 / 5	0 / 2	-	-	-	-	0 / 2	0 / 16	-
231Thr phosphorylation	24 / 29	23 / 23	70 / 73	32 / 32	36 / 38	34 / 37	8 / 11	36 / 44	38 / 42	39 / 39	19 / 19	35 / 35	21 / 21	20 / 20	11 / 11	55 / 55	82 / 85	28 / 28
234Lys ubiqutination	1 / 29	0 / 23	0 / 73	0 / 32	1 / 38	0 / 34	0 / 11	0 / 44	1 / 42	1 / 39	0 / 19	0 / 35	0 / 21	0 / 20	0 / 11	0 / 55	0 / 85	0 / 28
234Lys acetylation	1 / 29	0 / 23	0 / 73	0 / 32	0 / 38	0 / 34	0 / 11	0 / 44	0 / 42	0 / 39	0 / 19	0 / 35	0 / 21	0 / 20	0 / 11	0 / 55	0 / 85	0 / 28
234Lys methylation	0 /29	0 / 23	0 / 73	0 / 32	0 / 38	0 / 34	1 / 11	0 / 44	0 / 42	0 / 39	0 / 19	0 / 35	0 / 21	0 / 20	0 / 11	0 / 55	0 / 85	0 / 28
235Ser phosphorylation	14 / 22	7 / 18	42 / 61	12 / 28	20 / 32	18 / 30	8 / 8	22 / 39	19 / 36	18 / 35	9 / 17	14 / 30	10 / 17	7 / 16	7 / 9	21 / 47	42 / 79	15 / 26
237Ser phosphorylation	4 / 22	3 / 18	14 / 61	4 / 28	4 / 32	3 / 30	3 / 8	12 / 39	9 / 36	2 / 35	0 / 17	3 / 30	2 / 17	2 / 16	0 / 9	8 / 47	11 / 79	2 / 26
238Ser phosphorylation	5 / 22	7 / 18	21 / 61	6 / 28	10 / 32	8 / 30	4 / 8	16 / 39	11 / 36	6 / 35	1 / 17	5 / 30	3 / 17	1 / 16	0 / 9	15 / 47	17 / 79	4 / 26
240Lys ubiqutination	1 / 22	0 / 18	0 / 61	0 / 28	1 / 32	1 / 30	0 / 8	1 / 39	0 / 36	1 / 35	0 / 17	0 / 30	0 / 17	0 / 16	0 / 9	0 / 47	2 / 79	0 / 26
240Lys acetylation	0 / 22	0 / 18	0 / 61	0 / 28	0 / 32	0 / 30	0 / 8	0 / 39	0 / 36	0 / 35	0 / 17	0 / 30	0 / 17	0 / 16	0 / 9	0 / 47	1 / 79	0 / 26
240Lys methylation	1 / 22	-	-		0 / 32	0 / 30	0 / 8	0 / 39	0 / 36	0 / 35	0 / 17	0 / 30	0 / 17	0 / 16	0 / 9	0 / 47	0 / 79	0 / 26
241Ser phosphorylation	0 / 2	-	1 / 3	0 / 4	0 / 6	0 / 2	0 / 2	1 / 12	0 / 5	0 / 10	0 /1	0 / 22	0 / 2	0 / 10	0 / 2	2 / 9	1 / 9	0 / 3
244Gln deamidation	1 / 64	0 / 69	4 /108	3 / 29	6 / 49	1 / 31	3 / 34	8 / 60	5 / 42	9 / 39	1 / 20	22 / 69	2 / 20	11 / 50	2 / 15	9 / 88	7 / 85	2 / 36
245Thr phosphorylation	0 / 65	0 / 69	0 / 108	0 / 29	0 / 49	0 / 31	1 / 34	1 / 60	0 / 42	0 / 39	0 / 20	0 / 69	0 / 20	0 / 50	0 / 15	0 / 88	0 / 85	0 / 36
250Met oxdation	20 / 64	26 / 69	41 / 108	10 / 29	17 / 49	9 / 31	15 / 34	27 / 60	11 / 42	7 / 39	9 / 20	24 / 69	3 / 20	23 / 50	3 / 15	29 / 88	22 / 85	14 / 36
254Lys ubiqutination	2 / 64	3 / 69	4 / 108	1 / 29	1 / 49	0 / 31	1 / 34	1 / 60	1 / 52	3 / 39	0 / 20	5 / 69	1 / 20	0 / 50	0 / 15	0 / 88	0 / 85	0 / 36
254Lys acetylation	0 / 64	0 / 69	0 / 108	0 / 29	0 / 49	0 / 31	0 / 34	0 / 60	0 / 52	0 / 39	0 / 20	0 / 69	0 / 20	0 / 50	0 / 15	1 / 88	0 / 85	0 / 36
255Asn deamidation	8 / 11	12 / 15	14 / 21	2 / 3	2 / 3	6 / 7	4 / 5	20 / 25	9 / 12	8 / 11	2 / 2	13 / 19	0 / 1	14 / 14	2 / 2	2 / 2	1/ 1	0 / 1
257Lys ubiqutination	1 / 11	1 / 15	2 / 21	0 / 3	1 / 3	1 / 7	0 / 5	1 / 25	0 / 12	0 / 11	0 / 2	0 / 19	0 / 1	0 / 14	0 / 2	0 / 2	0 / 1	0 / 1
257Lys acetylation	0 / 11	0 / 15	0 / 21	0 / 3	0 / 3	0 / 7	0 / 5	0 / 25	0 / 12	0 / 11	0 / 2	0 / 19	0 / 1	0 / 14	0 / 2	1 / 2	1 / 1	1 / 1
257Lys methylation	0 / 11	0 / 15	0 / 21	0 /3	0 / 3	0 / 7	0 / 5	1 / 25	0 / 12	0 / 11	0 / 2	0 / 19	0 / 1	0 / 14	0 / 2	0 / 2	0 / 1	0 / 1
258Ser phosphorylation	1 / 1	0 / 2	1 / 5	0 / 1	-	0 / 3	-	2 / 3	1 / 1	0 / 2	0 / 1	0 / 22	-	0 / 1	-	-	0 / 1	0 / 1
259Lys ubiqutination	0 / 1	2 / 2	4 / 5	0 / 1	-	3 / 3	-	2 / 3	0 / 1	1 / 2	0 / 1	1 / 1	-	0 / 1	-	-	0 / 1	0 / 1
259Lys acetylation	0 / 1	0 / 2	0 / 5	1 / 1	-	0 / 3	-	0 / 3	1 / 1	0 / 2	1 / 1	0 / 1	-	0 / 1	-	-	1 / 1	1 / 1
262Ser phosphorylation	2 / 18	6 / 32	17 / 74	4 / 29	8 / 26	6 / 34	4 / 15	8 / 20	8 / 36	7 / 29	2 / 18	8 / 38	3 / 16	0 / 7	3 / 14	0 / 12	0 / 13	0 / 14
263Thr phosphorylation	6 / 18	6 / 32	3 / 74	6 / 29	0 / 26	3 / 34	4 / 15	2 / 20	2 / 36	2 / 29	0 / 18	0 / 38	0 / 16	2 / 7	1 / 14	1 / 12	0 / 13	0 / 14
265Asn deamidation	14 / 18	24 / 32	52 / 74	20 / 29	16 /26	22 / 34	10 / 15	17 / 20	25 / 36	21 / 29	10 / 18	28 / 38	12 / 16	5 / 7	11 / 14	3 / 12	2 / 13	3 / 14
267Lys ubiqutination	2 / 18	8 / 32	11 / 74	2 / 29	6 / 26	5 / 34	0 / 15	0 / 20	2 / 36	6 / 29	2 /18	7 / 38	0 / 16	0 / 7	0 / 14	0 / 12	0 / 13	1 / 14
267Lys acetylation	0 / 18	0 / 32	1 / 74	1 / 29	0 / 26	0 / 34	0 / 15	1 / 20	1 / 36	1 / 29	1 / 18	0 / 38	0 / 16	0 / 7	0 / 14	0 / 12	0 / 13	0 / 14
268His oxidation	0 / 5	0 / 11	0 / 18	1 / 8	0 / 6	0 / 5	-	0 / 6	0 / 5	0 / 14	0 / 4	0 / 11	-	-	-	0 / 1	0 / 1	0 / 1
269Gln deamidation	1 / 5	0 / 11	0 / 18	0 / 8	0 / 6	0 / 5	-	1 / 6	0 / 5	0 / 14	2 / 4	0 / 11	-	-	-	0 / 1	0 / 1	0 / 1
274Lys ubiqutination	1 / 5	0 / 11	0 / 18	0 / 8	0 / 6	0 / 5	-	0 / 6	0 / 5	2 / 14	0 / 4	0 / 11	-	-	-	0 / 1	0 / 1	0 / 1
274Lys acetylation	0 / 5	0 / 11	0 / 18	1 / 8	0 / 6	0 / 5	-	1 / 6	1 / 5	1 / 14	0 / 4	2 / 11	-	-	-	0 / 1	0 / 1	0 / 1
279Asn deamidation	4 / 4	2 / 2	4 / 4	2 / 5	1 / 2	0 / 2	-	1 / 4	0 / 3	0 / 7	0 / 2	1 / 5	0 / 1	0 / 2	0 / 1
280Lys ubiqutinaton	0 / 4	0 / 2	0 / 4	0 / 5	0 / 2	0 / 2	-	0 / 4	0 / 3	2 / 7	0 / 2	0 / 5	0 / 1	0 / 2	0 / 1
280Lys acetylation	0 / 4	0 / 2	0 / 4	1 / 5	1 / 2	0 / 2	-	0 / 4	0 / 3	1 / 7	0 / 2	2 / 5	0 / 1	0 / 2	0 / 1
280Lys methylation	0 / 4	0 / 2	0 / 4	1 / 5	0 / 2	0 / 2	-	0 / 4	0 / 3	0 / 7	0 / 2	0 / 5	0 / 1	0 / 2	0 / 1
281Lys ubiqutination	0 / 3	0 / 4	1 / 10	1 / 11	0 / 4	3 / 5	0 / 2	0 / 8	0 / 6	3 / 11	2 / 7	3 / 7	0 / 1	0 / 3	0 / 2
281Lys acetylation	0 / 3	0 / 4	0 / 10	2 / 11	1 / 4	0 / 5	2 / 2	3 / 8	4 / 6	2 / 11	2 / 7	0 / 7	1 / 1	1 / 3	1 / 2
281Lys methylation	0 / 3	0 / 4	0 / 10	1 / 11	0 / 4	0 / 5	0 / 2	0 / 8	0 / 6	0 / 11	0 / 7	0 / 7	0 / 1	0 / 3	0 / 2
285Ser phosphorylation	0 / 3	0 / 18	1 / 39	1 / 24	0 / 23	0 / 5	0 / 8	0 / 12	0 / 24	0 / 31	0 / 16	0 / 29	0 / 14	0 / 4	0 / 10
286Asn deamidation	6 / 14	11 / 18	21 / 39	2 / 24	3 / 23	0 / 22	0 / 8	1 / 12	1 / 24	2 / 31	1 / 16	1 / 29	1 / 14	0 / 4	0 / 10
288Gln deamidation	0 / 14	1 / 18	2 / 39	2 / 24	1 / 23	0 / 22	0 / 8	0 / 12	0 / 24	2 / 31	1 / 16	2 / 29	0 / 14	0 / 4	0 / 10	This gray area does not exist in PiD.
289Ser phosphorylation	2 / 14	0 / 18	7 / 39	1 / 24	0 / 23	0 / 22	1 / 8	1 / 12	1 / 24	0 / 31	0 / 16	0 / 29	0 / 14	0 / 4	0 / 10
290Lys ubiqutination	0 / 14	0 / 18	0 / 39	0 / 24	0 / 23	0 / 22	0 / 8	0 / 12	0 / 24	0 / 31	0 / 16	0 / 29	o / 14	0 / 3	0 / 10
290Lys acetylation	0 / 14	0 / 18	0 / 39	0 / 24	0 / 23	3 / 22	0 / 8	1 / 12	0 / 24	0 / 31	0 / 16	0 / 29	0 / 14	0 / 3	0 / 10
290Lys methylation	0 / 14	0 / 18	0 / 39	1 / 24	0 / 23	0 / 22	0 / 8	0 / 12	0 / 24	0 / 31	0 / 16	0 / 29	0 / 14	0 / 3	0 / 10
293Ser phosphorylation	-	-	-	0 / 6	0 / 3	0 / 3	-	-	-	-	0 / 2	-	0 / 2	-	-
296Asn deamidation	-	-	-	0 / 5	0 /3	1 / 2	-	-	-	0 / 1	0 / 2	-	0 / 1	-	-
298Lys ubiqutination	-	-	1 / 4	0 / 5	0 / 3	0 / 2	-	-	-	0 / 1	0 / 2	-	0 / 1	-	-
298Lys acetylation	-	-	2 / 4	0 / 5	0 / 3	1 / 2	-	-	-	1 / 1	0 / 2	-	0 / 1	-	-
298Lys methylation	-	-	1 / 4	0 / 5	0 / 3	0 / 2	-	-	-	0 / 1	0 / 2	-	0 / 1	-	-
299His oxdation	0 / 12	2 / 28	5 / 96	5 / 67	13 / 129	5 / 26	0 / 6	5 / 17	6 / 40	9 / 62	3 / 32	8 / 245	2 / 132	3 / 12	1 / 11
305Ser phosphorylation	0 / 12	0 / 28	4 / 96	0 / 67	0 / 129	0 / 26	0 / 6	0 / 17	0 / 40	0 / 62	1 / 32	0 / 245	0 / 134	0 / 12	0 / 11
307Gln deamidation	0 / 17	2 / 28	7 / 96	2 / 67	7 / 129	2 / 26	0 / 6	2 / 17	3 / 40	4 / 62	2 / 32	5 / 245	5 / 134	3 / 12	0 / 11	3 / 71	4 / 90	0 / 27
311Lys ubiqutination	0 / 17	5 / 59	19 / 203	0 / 67	0 / 129	0 / 26	0 / 6	0 / 17	0 / 40	0 / 62	0 / 32	0 / 245	0 / 134	0 / 12	0 / 11	0 / 71	0 / 90	0 / 27
311Lys acetylation	0 / 17	1 / 59	5 / 203	0 / 67	0 / 129	0 / 26	0 / 6	0 / 17	0 / 40	0 / 62	1 / 32	0 / 245	0 / 134	0 / 12	0 / 11	3 / 71	3 / 90	2 / 27
311Lys methylation	0 / 17	1 / 59	4 / 203	0 / 67	0 / 129	0 / 26	0 / 6	0 / 17	0 / 40	0 / 62	0 / 32	0 / 245	0 / 134	0 / 12	0 / 11	0 / 71	0 / 90	0 / 27
316Ser phosphorylation	0 / 17	0 / 28	0 / 96	0 / 67	0 / 129	0 / 26	0 / 6	0 / 17	0 / 40	0 / 62	0 / 32	0 / 245	0 / 134	0 / 12	0 / 11	2 / 71	0 / 90	0 / 27
317Lys ubiqutination	1 / 17	7 / 59	24 / 203	0 / 67	0 / 129	0 / 26	0 / 6	0 / 17	0 / 40	0 / 62	0 / 32	0 / 245	0 / 134	0 / 12	0 / 11	0 / 71	0 / 90	0 / 27
317Lys acetyltaion	0 / 17	1 / 59	2 / 203	0 / 67	0 / 129	0 / 26	0 / 6	1 / 17	0 / 40	0 / 62	0 / 32	0 / 245	0 / 134	0 / 12	0 / 11	1 / 71	1 / 90	1 / 27
317Lys Methylation	0 / 17	0 / 59	2 / 203	0 / 67	0 / 129	0 / 26	0 / 6	0 / 17	0 / 40	0 / 62	0 / 32	0 / 245	0 / 134	0 / 12	0 / 11	2 / 71	0 / 90	0 / 27
321Lys acetylation	-	0 / 3	0 / 14	0 / 1	-	-	-	0 / 1	-	0 / 1	-	-	-	-	-	-	0 / 1	-
321Lys methylation	-	0 / 3	1 / 14	0 / 1	-	-	-	0 / 1	-	0 / 1	-	-	-	-	-	-	0 / 1	-
324Ser phosphorylation	-	-	0 / 5	0 / 1	-	-	-	0 / 1	-	-	-	-	-	-	-	0 / 3	1 / 4	1 / 3
329His oxidation	-	-	0 / 5	1 / 1	-	-	-	1 / 1	-	-	-	-	-	-	-	1 / 3	1 / 4	2 / 3
330His oxidation	-	-	0 / 5	0 / 1	-	-	-	1 / 1	-	-	-	-	-	-	-	1 / 3	1 / 4	2/ 3
331Lys acety;lation	-	-	0 / 5	1 / 1	-	-	-	0 / 1	-	-	-	-	-	-	-	0 / 3	0 / 4	0 / 3
343Lys ubiqutination	-	-	2 / 2	2 / 2	2 / 3	2 / 2	-	1 / 1	1 / 1	-	-	-	-	-	-	1 / 2	1 / 1	-
343Lys acetylation	-	-	0 / 2	0 / 2	1 / 3	0 / 2	-	0 / 1	0 / 1	-	-	-	-	-	-	0 / 2	0 / 4	-
351Gln deamidation	-	1 / 1	0 / 4	-	0 / 2	0 / 2	0 / 1	0 /3	1 / 5	0 / 2	1 / 1	0 / 1	-	-	-	1 / 5	1 / 4	1 / 4
352Ser phosphorylation	-	0 / 1	0 /4	-	0 /2	0 / 2	0 / 1	1 /3	1 / 5	0 / 2	0 / 1	0 / 1	-	-	-	0 / 5	0 / 4
353Lys ubiqutination	-	0 / 13	0 / 4	-	1 / 2	2 / 2	0 / 1	1 / 3	2 / 5	0 / 2	0 / 1	1 / 1	-	-	0 / 1	0 / 5	0 / 4	1 / 4
353Lys acetylation	-	1 / 1	2 / 4	-	1 / 2	0 / 2	0 / 1	2 / 3	2 / 5	1 / 2	0 / 1	1 / 1	-	-	1 / 1	4 / 5	1 / 4	3 / 4
353Lys methylation	-	0 / 1	0 / 4	-	0 / 2	0 / 2	1 / 1	0 / 3	1 / 5	0 / 2	1 / 1	0 / 1	-	-	0 / 1	0 / 5	0 / 4	0 / 4
356Ser phosphorylation	0 / 16	0 / 35	1 / 135	3 / 39	7 / 50	4 / 45	2 / 13	4 / 36	6 / 54	2 / 43	2 / 28	2 / 57	2 / 30	2 / 16	1 / 18	3 / 71	3 / 72	1 / 35
359Asn deamidation	1 / 14	4 / 35	3 / 135	4 / 39	3 / 50	4 / 45	1 / 13	1 / 36	4 / 54	5 / 43	2 / 28	1 / 57	1 / 30	0 / 16	1 / 18	5 / 71	5 / 72	2 / 35
361Thr phosphorylation	0 / 14	0 / 35	0 / 135	0 / 39	0 / 50	0 / 45	0 / 13	1 / 36	0 / 54	0 / 43	0 / 28	0 / 57	0 / 30	0 / 16	0 / 18	0 / 71	0 / 72	0 / 35
362His oxidation	0 / 14	3 / 35	7 / 135	1 / 39	4 / 50	1 / 45	0 / 13	1 / 36	4 / 54	1 / 43	2 / 28	4 / 57	2 / 30	1 / 16	1 / 18	6 / 71	7 / 72	2 / 35
368Asn deamidation	1 / 14	4 / 35	6 / 135	20 / 39	28 / 50	25 / 45	4 / 13	13 / 36	19 / 54	9 / 43	5 / 28	9 / 57	9 / 30	4 / 16	5 / 18	9 / 71	11 / 72	3 / 35
369Lys ubiqutination	0 / 14	0 / 35	0 / 135	1 / 39	5 / 50	3 / 45	1 / 14	1 / 36	3 / 54	0 / 43	0 / 28	0 / 57	0 / 30	0 / 16	0 / 18	0 / 71	0 / 72	0 / 35
369Lys acetylation	0 / 14	0 / 35	4 / 135	0 / 39	0 / 50	0 / 45	1 / 14	2 / 36	1 / 54	1 / 43	0 / 28	0 / 57	0 / 30	0 / 16	0 / 18	2 / 71	2 / 72	2 / 35
369Lys methylation	0 / 14	0 / 35	0 / 135	0 / 39	0 / 50	0 / 45	0 / 14	0 / 36	0 / 54	1 / 43	0 / 28	0 / 57	0 / 30	0 / 16	0 / 18	0 / 71	2 / 72	0 / 35
370Lys ubiqutination	0 / 4	0 / 6	0 / 14	0 / 18	0 / 21	0 / 20	0 / 1	2 / 17	2 / 22	0 / 15	0 / 6	0 / 13	0 / 4	0 / 5	0 / 4	0 / 15	0 / 22	0 / 35
370Lys acetylation	0 / 4	0 / 6	1 / 14	0 / 18	0 / 21	0 / 20	0 / 1	0 / 17	0 / 22	0 / 15	0 / 6	0 / 13	0 / 4	0 / 5	0 / 4	0 / 15	0 / 22	0 / 35
370Lys methylation	0 / 4	0 / 6	0 / 14	0 / 18	0 / 21	0 / 20	0 / 1	0 / 17	0 / 22	1 / 15	0 / 6	0 / 13	0 / 4	0 / 5	0 / 4	0 / 15	1 / 22	0 / 35
374His oxdation	-	2 / 2	3 / 6	0 / 2	0 / 1	0 / 1	-	1 / 3	0 / 1	-	-	-	-	-	-	0 / 1	-	-
375Lys ubiqutination	-	0 / 2	2 / 6	1 / 2	1 / 1	0 / 1	-	1 / 3	0 / 1	-	-	-	-	-	-	0 / 1	-	-
375Lys acetylation	-	2 / 2	3 / 6	0 / 2	0 / 1	0 / 1	-	2 / 3	0 / 1	-	-	-	-	-	-	0 / 1	-	-
381Asn deamidation	-	-	1 / 1	0 / 1	1 / 1	-	-	2 / 2	2 / 2	1 / 1	1 / 1	-	-	2 / 2	-	1 / 1	3 / 3	1 / 1
383Lys acetylation	-	-	0 / 1	0 / 1	0 / 1	-	-	0 / 2	0 / 2	0 / 1	0 / 1	-	-	0 / 2	-	0 / 1	0 / 3	0 / 1
385Lys ubiquitination	-	-	1 / 9	-	-	-	-	0 / 1	-	0 / 2	-	-	-	-	-	0 / 1	0 / 3	-
385Lys acetylation	-	-	1 / 9	-	-	-	-	0 / 1	-	0 / 2	-	-	-	-	-	0 / 1	0 / 3	-
386 Thr phosphorylation	0 / 8	0 / 33	0 / 104	0 / 23	0 / 43	0 / 25	0 / 24	0 / 33	0 / 34	0 / 35	0 / 6	0 / 39	0 / 19	0 / 15	0 / 14	0 / 53	0 / 48	1 / 23
388His oxidation	0 / 8	0 / 33	4 / 104	0 / 23	2 / 43	1 / 25	0 / 24	0 / 33	1 / 34	1 / 35	0 / 6	0 / 39	0 / 18	0 / 15	0 / 14	3 / 53	2 / 48	0 / 23
395Lys ubiqutination	0 / 8	1 / 33	10 / 104	0 / 23	2 / 43	2 / 25	0 / 24	1 / 33	0 / 34	0 / 35	0 / 6	0 / 39	0 / 19	0 / 15	0 / 14	0 / 53	1 / 48	0 / 23
395Lys acetylation	0 / 8	0 / 33	0 / 104	0 / 23	1 / 43	0 / 25	0 / 24	0 / 33	0 / 34	0 / 35	0 / 6	0 / 39	0 / 19	0 / 15	0 / 14	0 / 53	0 / 48	0 / 23
395Lys methylation	0 / 8	0 / 33	1 / 104	0 / 23	0 / 43	0 / 25	0 / 24	0 / 33	0 / 34	0 / 35	0 / 6	0 / 39	0 / 19	0 / 15	0 / 14	0 / 53	0 / 48	0 / 23
396Ser phosphorylation	8 / 16	29 / 37	90 / 109	16 / 26	32 / 47	17 / 28	20 / 27	27 / 37	23 / 29	28 / 36	4 / 7	28 / 36	13 / 18	19 / 26	9 / 13	39 / 49	37 / 46	14 / 19
400Ser phosphorylation	4 / 16	19 / 37	60 / 109	7 / 26	17 / 43	5 / 28	14 / 27	16 / 37	12 / 29	24 /36	2 / 7	23 / 36	11 / 18	14 / 26	3 / 13	27 / 49	28 / 46	6 / 19
403Thr phosphorylation	0 / 16	3 / 37	22 / 109	4 / 26	6 / 47	5 / 28	1 / 27	6 / 37	1 / 29	4 / 38	1 / 7	11 / 36	3 / 18	3 / 26	2 / 13	8 / 49	5 / 46	4 / 19
404Ser phosphorylation	8 / 16	24 / 37	53 / 109	15 / 26	29 / 47	15 / 28	21 / 27	25 / 37	15 / 29	23 / 36	0 / 7	12 / 36	9 / 18	16 / 26	9 / 13	24 / 49	20 / 46	6 / 19
407His oxdation	1 / 5	16 / 23	20 / 129	0 / 29	0 / 38	0 / 33	0 / 15	2 / 55	0 / 23	0 / 36	0 / 1	0 / 27	0 / 10	0 / 22	0 / 2	0 / 26	o / 56	0 / 11
407His phosphoarylation	0 / 5	0 / 23	20 / 129	0 / 29	1 / 38	0 / 33	1 / 15	6 / 55	0 / 23	1 / 36	0 / 1	3 / 27	0 / 10	3 / 22	0 / 2	4 / 26	1 / 56	0 / 11
409Ser phosphorylation	0 / 5	0 / 8	21 / 129	2 / 29	2 / 38	2 / 33	0 / 16	7 / 55	1 / 23	3 / 30	0 / 1	4 / 27	0 / 19	5 / 22	1 / 2	2 / 26	3 / 56	3 / 11
410Asn deamidation	0 / 5	1 / 8	39 / 129	4 / 29	7 / 38	7 / 33	4 / 16	10 / 55	5 / 23	7 / 30	0 / 1	7 / 27	1 / 10	0 / 22	0 / 2	7 / 27	10 / 56	4 / 11
412Ser phosphorylation	0 / 5	0 / 8	18 / 129	0 / 29	1 / 38	0 / 33	1 / 16	10 / 55	0 / 23	2 / 30	0 / 1	5 / 27	3 / 10	5 / 22	0 / 2	0 / 26	0 / 56	0 / 11
413Ser phosphorylation	0 / 5	0 / 8	10 / 129	0 / 29	0 / 38	0 / 33	0 / 16	2 / 55	0 / 23	0 / 30	0 / 1	3 / 27	0 / 10	3 / 22	0 / 2	1 / 26	1 / 56	0 / 11
414Thr phosphorylation	0 / 5	0 / 8	11 / 129	1 / 29	1 / 38	0 / 33	0 / 16	1 / 55	2 / 23	1 / 30	0 / 1	3 / 27	0 / 10	2 / 22	0 / 2	2 / 26	2 / 56	0 / 11
416Ser phosphorylation	0 / 5	0 / 8	44 / 129	2 / 29	8 / 38	3 / 33	2 / 16	17 / 55	1 / 23	6 / 30	0 / 1	6 / 27	1 / 10	3 / 22	0 / 2	6 / 26	6 / 56	1 / 11
419Met oxdation	0 / 5	3 / 8	48 / 129	3 / 29	6 / 38	1 / 33	1 / 16	12 / 55	1 / 23	1 / 30	0 / 1	5 / 27	0 / 10	3 / 22	0 / 2	1 / 26	9 / 56	0 / 11
422Ser phosphorylation	1 / 5	0 / 8	31 / 129	4 / 29	6 / 38	5 / 33	4 / 16	15 / 55	2 / 23	5 / 30	0 / 1	7 / 27	2 / 10	5 / 22	0 / 2	4 / 26	15 / 56	3 / 11
424Gln deamidation	1 / 5	4 / 8	40 / 129	5 / 29	6 / 38	10 / 33	2 / 16	5 / 55	7 / 23	8 / 30	0 / 1	9 / 27	5 / 10	3 / 22	1 / 2	7 / 26	15 / 56	4 / 11
427Thr phosphorylation	0 / 5	0 / 8	1 / 129	0 / 29	0 / 38/	0 / 33	0 / 16	0 / 55	0 / 23	0 / 30	0 / 1	0 / 27	0 / 10	0 / 22	0 / 2	0 / 26	0 / 56	0 / 11
		Frequencies of PTM peptides
	0-3.0	3.1-10.0	10.1-20.0	20.1-30.0	30.1- (%)
phosphorylation
deamidation
ubiqutination
acetylation
methylation
oxidation
	- : not detected
